# Supplementary material for: Genomic monitoring of SARS‐CoV‐2 variants using sentinel SARI hospital surveillance
Source: Influenza Other Respir Viruses. 2023 Oct 13;17(10):e13202. doi: 10.1111/irv.13202 (PMC10570899; doi:10.1111/irv.13202)
Supplement: Supplementary file 1 — Data S1. Supporting information: GISAID numbers and references of sequences from SARI surveillance respiratory samples used in this study. [file IRV-17-e13202-s005.xlsx]

## Sheet: Suppl5
Supporting information 1: GISAID numbers and references of sequences from SARI surveillance respiratory samples used in this study
Internal ID	gisaid_epi_isl	Strain
20-IS-01455	EPI_ISL_13413322	hCoV-19/Belgium/Sciensano-LS-S1455/2020
20-IS-01573	EPI_ISL_13477116	hCoV-19/Belgium/Sciensano-LS-S1573/2020
20-IS-01634	EPI_ISL_13413323	hCoV-19/Belgium/Sciensano-LS-S1634/2020
20-IS-01694	EPI_ISL_13413324	hCoV-19/Belgium/Sciensano-LS-S1694/2020
20-IS-01789	EPI_ISL_13413325	hCoV-19/Belgium/Sciensano-LS-S1789/2020
20-IS-01847	EPI_ISL_13413326	hCoV-19/Belgium/Sciensano-LS-S1847/2020
20-IS-01897	EPI_ISL_13413327	hCoV-19/Belgium/Sciensano-LS-S1897/2020
20-IS-01943	EPI_ISL_13413328	hCoV-19/Belgium/Sciensano-LS-S1943/2020
20-IS-02117	EPI_ISL_13413329	hCoV-19/Belgium/Sciensano-LS-S2117/2020
20-IS-02131	EPI_ISL_13908158	hCoV-19/Belgium/Sciensano-LS-S2131/2020
20-IS-02132	EPI_ISL_13908165	hCoV-19/Belgium/Sciensano-LS-S2132/2020
20-IS-02136	EPI_ISL_13413330	hCoV-19/Belgium/Sciensano-LS-S2136/2020
20-IS-02143	EPI_ISL_13413331	hCoV-19/Belgium/Sciensano-LS-S2143/2020
20-IS-02147	EPI_ISL_13413332	hCoV-19/Belgium/Sciensano-LS-S2147/2020
20-IS-02148	EPI_ISL_13413333	hCoV-19/Belgium/Sciensano-LS-S2148/2020
20-IS-02149	EPI_ISL_13413334	hCoV-19/Belgium/Sciensano-LS-S2149/2020
20-IS-02150	EPI_ISL_13413335	hCoV-19/Belgium/Sciensano-LS-S2150/2020
20-IS-02162	EPI_ISL_13279761	hCoV-19/Belgium/Sciensano-LS-S2162/2020
20-IS-02167	EPI_ISL_13279762	hCoV-19/Belgium/Sciensano-LS-S2167/2020
20-IS-02185	EPI_ISL_13279763	hCoV-19/Belgium/Sciensano-LS-S2185/2020
20-IS-02186	EPI_ISL_13279764	hCoV-19/Belgium/Sciensano-LS-S2186/2020
20-IS-02189	EPI_ISL_13477117	hCoV-19/Belgium/Sciensano-LS-S2189/2020
20-IS-02197	EPI_ISL_13279765	hCoV-19/Belgium/Sciensano-LS-S2197/2020
20-IS-02201	EPI_ISL_13279766	hCoV-19/Belgium/Sciensano-LS-S2201/2020
20-IS-02206	EPI_ISL_13477118	hCoV-19/Belgium/Sciensano-LS-S2206/2020
20-IS-02207	EPI_ISL_13477119	hCoV-19/Belgium/Sciensano-LS-S2207/2020
20-IS-02213	EPI_ISL_13279767	hCoV-19/Belgium/Sciensano-LS-S2213/2020
20-IS-02215	EPI_ISL_13279768	hCoV-19/Belgium/Sciensano-LS-S2215/2020
20-IS-02221	EPI_ISL_13279769	hCoV-19/Belgium/Sciensano-LS-S2221/2020
20-IS-02222	EPI_ISL_13279770	hCoV-19/Belgium/Sciensano-LS-S2222/2020
20-IS-02224	EPI_ISL_13279771	hCoV-19/Belgium/Sciensano-LS-S2224/2020
20-IS-02240	EPI_ISL_13279773	hCoV-19/Belgium/Sciensano-LS-S2240/2020
20-IS-02241	EPI_ISL_13279774	hCoV-19/Belgium/Sciensano-LS-S2241/2020
20-IS-02242	EPI_ISL_13279775	hCoV-19/Belgium/Sciensano-LS-S2242/2020
20-IS-02243	EPI_ISL_13279776	hCoV-19/Belgium/Sciensano-LS-S2243/2020
20-IS-02246	EPI_ISL_13279777	hCoV-19/Belgium/Sciensano-LS-S2246/2020
20-IS-02251	EPI_ISL_13279778	hCoV-19/Belgium/Sciensano-LS-S2251/2020
20-IS-02256	EPI_ISL_13279779	hCoV-19/Belgium/Sciensano-LS-S2256/2020
20-IS-02257	EPI_ISL_13279780	hCoV-19/Belgium/Sciensano-LS-S2257/2020
20-IS-02263	EPI_ISL_13279781	hCoV-19/Belgium/Sciensano-LS-S2263/2020
20-IS-02273	EPI_ISL_13413336	hCoV-19/Belgium/Sciensano-LS-S2273/2020
20-IS-02276	EPI_ISL_13279782	hCoV-19/Belgium/Sciensano-LS-S2276/2020
20-IS-02278	EPI_ISL_13279783	hCoV-19/Belgium/Sciensano-LS-S2278/2020
20-IS-02279	EPI_ISL_13279784	hCoV-19/Belgium/Sciensano-LS-S2279/2020
20-IS-02280	EPI_ISL_13279785	hCoV-19/Belgium/Sciensano-LS-S2280/2020
20-IS-02282	EPI_ISL_13413337	hCoV-19/Belgium/Sciensano-LS-S2282/2020
20-IS-02283	EPI_ISL_13413338	hCoV-19/Belgium/Sciensano-LS-S2283/2020
20-IS-02285	EPI_ISL_13279786	hCoV-19/Belgium/Sciensano-LS-S2285/2020
20-IS-02286	EPI_ISL_13279787	hCoV-19/Belgium/Sciensano-LS-S2286/2020
20-IS-02288	EPI_ISL_13279788	hCoV-19/Belgium/Sciensano-LS-S2288/2020
20-IS-02289	EPI_ISL_13279789	hCoV-19/Belgium/Sciensano-LS-S2289/2020
20-IS-02290	EPI_ISL_13279790	hCoV-19/Belgium/Sciensano-LS-S2290/2020
20-IS-02294	EPI_ISL_13279791	hCoV-19/Belgium/Sciensano-LS-S2294/2020
20-IS-02299	EPI_ISL_13279792	hCoV-19/Belgium/Sciensano-LS-S2299/2020
20-IS-02301	EPI_ISL_13279793	hCoV-19/Belgium/Sciensano-LS-S2301/2020
20-IS-02302	EPI_ISL_13279794	hCoV-19/Belgium/Sciensano-LS-S2302/2020
20-IS-02304	EPI_ISL_13279795	hCoV-19/Belgium/Sciensano-LS-S2304/2020
20-IS-02305	EPI_ISL_13279796	hCoV-19/Belgium/Sciensano-LS-S2305/2020
20-IS-02312	EPI_ISL_13279797	hCoV-19/Belgium/Sciensano-LS-S2312/2020
20-IS-02313	EPI_ISL_13279798	hCoV-19/Belgium/Sciensano-LS-S2313/2020
20-IS-02315	EPI_ISL_13279799	hCoV-19/Belgium/Sciensano-LS-S2315/2020
20-IS-02318	EPI_ISL_13279800	hCoV-19/Belgium/Sciensano-LS-S2318/2020
21-IS-00047	EPI_ISL_13283010	hCoV-19/Belgium/Sciensano-LS-S0047/2021
21-IS-00049	EPI_ISL_13283009	hCoV-19/Belgium/Sciensano-LS-S0049/2021
21-IS-00115	EPI_ISL_13354400	hCoV-19/Belgium/Sciensano-LS-S0115/2021
21-IS-00124	EPI_ISL_13283011	hCoV-19/Belgium/Sciensano-LS-S0124/2021
21-IS-00144	EPI_ISL_13283013	hCoV-19/Belgium/Sciensano-LS-S0144/2021
21-IS-00146	EPI_ISL_13283012	hCoV-19/Belgium/Sciensano-LS-S0146/2021
21-IS-00189	EPI_ISL_13283015	hCoV-19/Belgium/Sciensano-LS-S0189/2021
21-IS-00191	EPI_ISL_13283014	hCoV-19/Belgium/Sciensano-LS-S0191/2021
21-IS-00199	EPI_ISL_13283016	hCoV-19/Belgium/Sciensano-LS-S0199/2021
21-IS-00220	EPI_ISL_13283020	hCoV-19/Belgium/Sciensano-LS-S0220/2021
21-IS-00223	EPI_ISL_13283017	hCoV-19/Belgium/Sciensano-LS-S0223/2021
21-IS-00226	EPI_ISL_13283018	hCoV-19/Belgium/Sciensano-LS-S0226/2021
21-IS-00229	EPI_ISL_13283019	hCoV-19/Belgium/Sciensano-LS-S0229/2021
21-IS-00234	EPI_ISL_13283021	hCoV-19/Belgium/Sciensano-LS-S0234/2021
21-IS-00235	EPI_ISL_13283022	hCoV-19/Belgium/Sciensano-LS-S0235/2021
21-IS-00237	EPI_ISL_13283023	hCoV-19/Belgium/Sciensano-LS-S0237/2021
21-IS-00248	EPI_ISL_13283024	hCoV-19/Belgium/Sciensano-LS-S0248/2021
21-IS-00306	EPI_ISL_13283025	hCoV-19/Belgium/Sciensano-LS-S0306/2021
21-IS-00320	EPI_ISL_13283026	hCoV-19/Belgium/Sciensano-LS-S0320/2021
21-IS-00323	EPI_ISL_13283027	hCoV-19/Belgium/Sciensano-LS-S0323/2021
21-IS-00324	EPI_ISL_13283028	hCoV-19/Belgium/Sciensano-LS-S0324/2021
21-IS-00339	EPI_ISL_13283029	hCoV-19/Belgium/Sciensano-LS-S0339/2021
21-IS-00347	EPI_ISL_13283030	hCoV-19/Belgium/Sciensano-LS-S0347/2021
21-IS-00372	EPI_ISL_13283031	hCoV-19/Belgium/Sciensano-LS-S0372/2021
21-IS-00376	EPI_ISL_13283032	hCoV-19/Belgium/Sciensano-LS-S0376/2021
21-IS-00384	EPI_ISL_13301486	hCoV-19/Belgium/Sciensano-LS-S0384/2021
21-IS-00391	EPI_ISL_13283033	hCoV-19/Belgium/Sciensano-LS-S0391/2021
21-IS-00396	EPI_ISL_13301487	hCoV-19/Belgium/Sciensano-LS-S0396/2021
21-IS-00401	EPI_ISL_13283035	hCoV-19/Belgium/Sciensano-LS-S0401/2021
21-IS-00409	EPI_ISL_13283036	hCoV-19/Belgium/Sciensano-LS-S0409/2021
21-IS-00410	EPI_ISL_13283034	hCoV-19/Belgium/Sciensano-LS-S0410/2021
21-IS-00418	EPI_ISL_13283037	hCoV-19/Belgium/Sciensano-LS-S0418/2021
21-IS-00419	EPI_ISL_13283038	hCoV-19/Belgium/Sciensano-LS-S0419/2021
21-IS-00421	EPI_ISL_13283039	hCoV-19/Belgium/Sciensano-LS-S0421/2021
21-IS-00438	EPI_ISL_13283418	hCoV-19/Belgium/Sciensano-LS-S0438/2021
21-IS-00444	EPI_ISL_13283040	hCoV-19/Belgium/Sciensano-LS-S0444/2021
21-IS-00448	EPI_ISL_13283419	hCoV-19/Belgium/Sciensano-LS-S0448/2021
21-IS-00489	EPI_ISL_13283420	hCoV-19/Belgium/Sciensano-LS-S0489/2021
21-IS-00497	EPI_ISL_13283422	hCoV-19/Belgium/Sciensano-LS-S0497/2021
21-IS-00499	EPI_ISL_13283421	hCoV-19/Belgium/Sciensano-LS-S0499/2021
21-IS-00513	EPI_ISL_13283423	hCoV-19/Belgium/Sciensano-LS-S0513/2021
21-IS-00529	EPI_ISL_13301488	hCoV-19/Belgium/Sciensano-LS-S0529/2021
21-IS-00548	EPI_ISL_13301489	hCoV-19/Belgium/Sciensano-LS-S0548/2021
21-IS-00557	EPI_ISL_13283424	hCoV-19/Belgium/Sciensano-LS-S0557/2021
21-IS-00561	EPI_ISL_13283425	hCoV-19/Belgium/Sciensano-LS-S0561/2021
21-IS-00567	EPI_ISL_13283426	hCoV-19/Belgium/Sciensano-LS-S0567/2021
21-IS-00570	EPI_ISL_13283427	hCoV-19/Belgium/Sciensano-LS-S0570/2021
21-IS-00582	EPI_ISL_13283428	hCoV-19/Belgium/Sciensano-LS-S0582/2021
21-IS-00587	EPI_ISL_13283430	hCoV-19/Belgium/Sciensano-LS-S0587/2021
21-IS-00589	EPI_ISL_13283429	hCoV-19/Belgium/Sciensano-LS-S0589/2021
21-IS-00613	EPI_ISL_13283431	hCoV-19/Belgium/Sciensano-LS-S0613/2021
21-IS-00614	EPI_ISL_13283432	hCoV-19/Belgium/Sciensano-LS-S0614/2021
21-IS-00641	EPI_ISL_13283433	hCoV-19/Belgium/Sciensano-LS-S0641/2021
21-IS-00669	EPI_ISL_13283434	hCoV-19/Belgium/Sciensano-LS-S0669/2021
21-IS-00672	EPI_ISL_13283435	hCoV-19/Belgium/Sciensano-LS-S0672/2021
21-IS-00674	EPI_ISL_13283436	hCoV-19/Belgium/Sciensano-LS-S0674/2021
21-IS-00676	EPI_ISL_13283437	hCoV-19/Belgium/Sciensano-LS-S0676/2021
21-IS-00752	EPI_ISL_13283438	hCoV-19/Belgium/Sciensano-LS-S0752/2021
21-IS-00757	EPI_ISL_13283439	hCoV-19/Belgium/Sciensano-LS-S0757/2021
21-IS-00763	EPI_ISL_13283442	hCoV-19/Belgium/Sciensano-LS-S0763/2021
21-IS-00764	EPI_ISL_13283440	hCoV-19/Belgium/Sciensano-LS-S0764/2021
21-IS-00773	EPI_ISL_13283441	hCoV-19/Belgium/Sciensano-LS-S0773/2021
21-IS-00778	EPI_ISL_13283443	hCoV-19/Belgium/Sciensano-LS-S0778/2021
21-IS-00781	EPI_ISL_13283445	hCoV-19/Belgium/Sciensano-LS-S0781/2021
21-IS-00783	EPI_ISL_13283446	hCoV-19/Belgium/Sciensano-LS-S0783/2021
21-IS-00791	EPI_ISL_13283444	hCoV-19/Belgium/Sciensano-LS-S0791/2021
21-IS-00793	EPI_ISL_13283447	hCoV-19/Belgium/Sciensano-LS-S0793/2021
21-IS-00794	EPI_ISL_13283448	hCoV-19/Belgium/Sciensano-LS-S0794/2021
21-IS-00798	EPI_ISL_13283449	hCoV-19/Belgium/Sciensano-LS-S0798/2021
21-IS-00802	EPI_ISL_13908154	hCoV-19/Belgium/Sciensano-LS-S0802/2021
21-IS-00805	EPI_ISL_13344528	hCoV-19/Belgium/Sciensano-LS-S0805/2021
21-IS-00807	EPI_ISL_13344529	hCoV-19/Belgium/Sciensano-LS-S0807/2021
21-IS-00808	EPI_ISL_13344532	hCoV-19/Belgium/Sciensano-LS-S0808/2021
21-IS-00811	EPI_ISL_13344534	hCoV-19/Belgium/Sciensano-LS-S0811/2021
21-IS-00812	EPI_ISL_13344537	hCoV-19/Belgium/Sciensano-LS-S0812/2021
21-IS-00816	EPI_ISL_13344536	hCoV-19/Belgium/Sciensano-LS-S0816/2021
21-IS-00817	EPI_ISL_13344538	hCoV-19/Belgium/Sciensano-LS-S0817/2021
21-IS-00822	EPI_ISL_13344539	hCoV-19/Belgium/Sciensano-LS-S0822/2021
21-IS-00826	EPI_ISL_13344535	hCoV-19/Belgium/Sciensano-LS-S0826/2021
21-IS-00828	EPI_ISL_13344530	hCoV-19/Belgium/Sciensano-LS-S0828/2021
21-IS-00829	EPI_ISL_13344533	hCoV-19/Belgium/Sciensano-LS-S0829/2021
21-IS-00838	EPI_ISL_13344531	hCoV-19/Belgium/Sciensano-LS-S0838/2021
21-IS-00849	EPI_ISL_13344540	hCoV-19/Belgium/Sciensano-LS-S0849/2021
21-IS-00872	EPI_ISL_13344541	hCoV-19/Belgium/Sciensano-LS-S0872/2021
21-IS-00896	EPI_ISL_13344542	hCoV-19/Belgium/Sciensano-LS-S0896/2021
21-IS-00902	EPI_ISL_13344543	hCoV-19/Belgium/Sciensano-LS-S0902/2021
21-IS-00909	EPI_ISL_13344544	hCoV-19/Belgium/Sciensano-LS-S0909/2021
21-IS-00910	EPI_ISL_13344545	hCoV-19/Belgium/Sciensano-LS-S0910/2021
21-IS-00912	EPI_ISL_13908173	hCoV-19/Belgium/Sciensano-LS-S0912/2021
21-IS-00913	EPI_ISL_13344552	hCoV-19/Belgium/Sciensano-LS-S0913/2021
21-IS-00914	EPI_ISL_13344553	hCoV-19/Belgium/Sciensano-LS-S0914/2021
21-IS-00915	EPI_ISL_13352037	hCoV-19/Belgium/Sciensano-LS-S0915/2021
21-IS-00916	EPI_ISL_13344547	hCoV-19/Belgium/Sciensano-LS-S0916/2021
21-IS-00921	EPI_ISL_13344551	hCoV-19/Belgium/Sciensano-LS-S0921/2021
21-IS-00923	EPI_ISL_13344546	hCoV-19/Belgium/Sciensano-LS-S0923/2021
21-IS-00924	EPI_ISL_13344554	hCoV-19/Belgium/Sciensano-LS-S0924/2021
21-IS-00925	EPI_ISL_13344555	hCoV-19/Belgium/Sciensano-LS-S0925/2021
21-IS-00926	EPI_ISL_13344556	hCoV-19/Belgium/Sciensano-LS-S0926/2021
21-IS-00927	EPI_ISL_13344558	hCoV-19/Belgium/Sciensano-LS-S0927/2021
21-IS-00929	EPI_ISL_13344550	hCoV-19/Belgium/Sciensano-LS-S0929/2021
21-IS-00930	EPI_ISL_13344560	hCoV-19/Belgium/Sciensano-LS-S0930/2021
21-IS-00931	EPI_ISL_13344548	hCoV-19/Belgium/Sciensano-LS-S0931/2021
21-IS-00932	EPI_ISL_13344549	hCoV-19/Belgium/Sciensano-LS-S0932/2021
21-IS-00933	EPI_ISL_13344559	hCoV-19/Belgium/Sciensano-LS-S0933/2021
21-IS-00934	EPI_ISL_13344557	hCoV-19/Belgium/Sciensano-LS-S0934/2021
21-IS-00936	EPI_ISL_13352038	hCoV-19/Belgium/Sciensano-LS-S0936/2021
21-IS-00944	EPI_ISL_13344561	hCoV-19/Belgium/Sciensano-LS-S0944/2021
21-IS-00945	EPI_ISL_13344563	hCoV-19/Belgium/Sciensano-LS-S0945/2021
21-IS-00948	EPI_ISL_13344564	hCoV-19/Belgium/Sciensano-LS-S0948/2021
21-IS-00950	EPI_ISL_13344562	hCoV-19/Belgium/Sciensano-LS-S0950/2021
21-IS-00953	EPI_ISL_13344565	hCoV-19/Belgium/Sciensano-LS-S0953/2021
21-IS-00967	EPI_ISL_13344566	hCoV-19/Belgium/Sciensano-LS-S0967/2021
21-IS-00968	EPI_ISL_13344567	hCoV-19/Belgium/Sciensano-LS-S0968/2021
21-IS-00971	EPI_ISL_13344568	hCoV-19/Belgium/Sciensano-LS-S0971/2021
21-IS-01054	EPI_ISL_13413340	hCoV-19/Belgium/Sciensano-LS-S1054/2021
21-IS-01072	EPI_ISL_13908152	hCoV-19/Belgium/Sciensano-LS-S1072/2021
21-IS-01080	EPI_ISL_13908153	hCoV-19/Belgium/Sciensano-LS-S1080/2021
21-IS-01112	EPI_ISL_13413341	hCoV-19/Belgium/Sciensano-LS-S1112/2021
21-IS-01116	EPI_ISL_13413343	hCoV-19/Belgium/Sciensano-LS-S1116/2021
21-IS-01119	EPI_ISL_13413342	hCoV-19/Belgium/Sciensano-LS-S1119/2021
21-IS-01149	EPI_ISL_13413344	hCoV-19/Belgium/Sciensano-LS-S1149/2021
21-IS-01165	EPI_ISL_13477019	hCoV-19/Belgium/Sciensano-LS-S1165/2021
21-IS-01166	EPI_ISL_13477018	hCoV-19/Belgium/Sciensano-LS-S1166/2021
21-IS-01167	EPI_ISL_13477020	hCoV-19/Belgium/Sciensano-LS-S1167/2021
21-IS-01211	EPI_ISL_13413345	hCoV-19/Belgium/Sciensano-LS-S1211/2021
21-IS-01227	EPI_ISL_13477022	hCoV-19/Belgium/Sciensano-LS-S1227/2021
21-IS-01230	EPI_ISL_13477021	hCoV-19/Belgium/Sciensano-LS-S1230/2021
21-IS-01235	EPI_ISL_13413348	hCoV-19/Belgium/Sciensano-LS-S1235/2021
21-IS-01236	EPI_ISL_13413347	hCoV-19/Belgium/Sciensano-LS-S1236/2021
21-IS-01248	EPI_ISL_13413346	hCoV-19/Belgium/Sciensano-LS-S1248/2021
21-IS-01254	EPI_ISL_13413349	hCoV-19/Belgium/Sciensano-LS-S1254/2021
21-IS-01264	EPI_ISL_13413351	hCoV-19/Belgium/Sciensano-LS-S1264/2021
21-IS-01271	EPI_ISL_13413352	hCoV-19/Belgium/Sciensano-LS-S1271/2021
21-IS-01272	EPI_ISL_13413350	hCoV-19/Belgium/Sciensano-LS-S1272/2021
21-IS-01286	EPI_ISL_13477027	hCoV-19/Belgium/Sciensano-LS-S1286/2021
21-IS-01287	EPI_ISL_13477023	hCoV-19/Belgium/Sciensano-LS-S1287/2021
21-IS-01288	EPI_ISL_13477024	hCoV-19/Belgium/Sciensano-LS-S1288/2021
21-IS-01289	EPI_ISL_13477025	hCoV-19/Belgium/Sciensano-LS-S1289/2021
21-IS-01295	EPI_ISL_13477026	hCoV-19/Belgium/Sciensano-LS-S1295/2021
21-IS-01297	EPI_ISL_13413353	hCoV-19/Belgium/Sciensano-LS-S1297/2021
21-IS-01298	EPI_ISL_13908168	hCoV-19/Belgium/Sciensano-LS-S1298/2021
21-IS-01304	EPI_ISL_13413354	hCoV-19/Belgium/Sciensano-LS-S1304/2021
21-IS-01330	EPI_ISL_13477028	hCoV-19/Belgium/Sciensano-LS-S1330/2021
21-IS-01366	EPI_ISL_13413355	hCoV-19/Belgium/Sciensano-LS-S1366/2021
21-IS-01372	EPI_ISL_13477032	hCoV-19/Belgium/Sciensano-LS-S1372/2021
21-IS-01373	EPI_ISL_13477031	hCoV-19/Belgium/Sciensano-LS-S1373/2021
21-IS-01374	EPI_ISL_13477030	hCoV-19/Belgium/Sciensano-LS-S1374/2021
21-IS-01387	EPI_ISL_13477033	hCoV-19/Belgium/Sciensano-LS-S1387/2021
21-IS-01388	EPI_ISL_13477029	hCoV-19/Belgium/Sciensano-LS-S1388/2021
21-IS-01399	EPI_ISL_17365034	hCoV-19/Belgium/Sciensano-LS-S1399/2021
21-IS-01407	EPI_ISL_13413356	hCoV-19/Belgium/Sciensano-LS-S1407/2021
21-IS-01434	EPI_ISL_13477038	hCoV-19/Belgium/Sciensano-LS-S1434/2021
21-IS-01438	EPI_ISL_13477039	hCoV-19/Belgium/Sciensano-LS-S1438/2021
21-IS-01439	EPI_ISL_13477040	hCoV-19/Belgium/Sciensano-LS-S1439/2021
21-IS-01444	EPI_ISL_13477034	hCoV-19/Belgium/Sciensano-LS-S1444/2021
21-IS-01455	EPI_ISL_13477037	hCoV-19/Belgium/Sciensano-LS-S1455/2021
21-IS-01458	EPI_ISL_13477036	hCoV-19/Belgium/Sciensano-LS-S1458/2021
21-IS-01459	EPI_ISL_13477035	hCoV-19/Belgium/Sciensano-LS-S1459/2021
21-IS-01465	EPI_ISL_13409799	hCoV-19/Belgium/Sciensano-LS-S1465/2021
21-IS-01471	EPI_ISL_13409800	hCoV-19/Belgium/Sciensano-LS-S1471/2021
21-IS-01479	EPI_ISL_13409802	hCoV-19/Belgium/Sciensano-LS-S1479/2021
21-IS-01481	EPI_ISL_13409801	hCoV-19/Belgium/Sciensano-LS-S1481/2021
21-IS-01486	EPI_ISL_13409804	hCoV-19/Belgium/Sciensano-LS-S1486/2021
21-IS-01489	EPI_ISL_13409805	hCoV-19/Belgium/Sciensano-LS-S1489/2021
21-IS-01491	EPI_ISL_13409806	hCoV-19/Belgium/Sciensano-LS-S1491/2021
21-IS-01492	EPI_ISL_13409803	hCoV-19/Belgium/Sciensano-LS-S1492/2021
21-IS-01499	EPI_ISL_13409807	hCoV-19/Belgium/Sciensano-LS-S1499/2021
21-IS-01509	EPI_ISL_13409808	hCoV-19/Belgium/Sciensano-LS-S1509/2021
21-IS-01514	EPI_ISL_13409809	hCoV-19/Belgium/Sciensano-LS-S1514/2021
21-IS-01518	EPI_ISL_13477266	hCoV-19/Belgium/Sciensano-LS-S1518/2021
21-IS-01524	EPI_ISL_13477265	hCoV-19/Belgium/Sciensano-LS-S1524/2021
21-IS-01525	EPI_ISL_13477267	hCoV-19/Belgium/Sciensano-LS-S1525/2021
21-IS-01528	EPI_ISL_13477269	hCoV-19/Belgium/Sciensano-LS-S1528/2021
21-IS-01529	EPI_ISL_13477268	hCoV-19/Belgium/Sciensano-LS-S1529/2021
21-IS-01531	EPI_ISL_13477271	hCoV-19/Belgium/Sciensano-LS-S1531/2021
21-IS-01533	EPI_ISL_17365030	hCoV-19/Belgium/Sciensano-LS-S1533/2021
21-IS-01534	EPI_ISL_13477270	hCoV-19/Belgium/Sciensano-LS-S1534/2021
21-IS-01535	EPI_ISL_17365031	hCoV-19/Belgium/Sciensano-LS-S1535/2021
21-IS-01539	EPI_ISL_13477273	hCoV-19/Belgium/Sciensano-LS-S1539/2021
21-IS-01541	EPI_ISL_13477276	hCoV-19/Belgium/Sciensano-LS-S1541/2021
21-IS-01544	EPI_ISL_13477274	hCoV-19/Belgium/Sciensano-LS-S1544/2021
21-IS-01546	EPI_ISL_13477272	hCoV-19/Belgium/Sciensano-LS-S1546/2021
21-IS-01550	EPI_ISL_13477275	hCoV-19/Belgium/Sciensano-LS-S1550/2021
22-IS-00020	EPI_ISL_13477005	hCoV-19/Belgium/Sciensano-LS-S0020_22/2021
22-IS-00025	EPI_ISL_13477010	hCoV-19/Belgium/Sciensano-LS-S0025_22/2021
22-IS-00028	EPI_ISL_13477008	hCoV-19/Belgium/Sciensano-LS-S0028_22/2021
22-IS-00030	EPI_ISL_13477006	hCoV-19/Belgium/Sciensano-LS-S0030_22/2021
22-IS-00032	EPI_ISL_13477012	hCoV-19/Belgium/Sciensano-LS-S0032_22/2021
22-IS-00035	EPI_ISL_13477009	hCoV-19/Belgium/Sciensano-LS-S0035_22/2021
22-IS-00037	EPI_ISL_13477011	hCoV-19/Belgium/Sciensano-LS-S0037_22/2021
22-IS-00039	EPI_ISL_13477007	hCoV-19/Belgium/Sciensano-LS-S0039_22/2021
22-IS-00041	EPI_ISL_13477013	hCoV-19/Belgium/Sciensano-LS-S0041_22/2021
22-IS-00042	EPI_ISL_13477079	hCoV-19/Belgium/Sciensano-LS-S0042_22/2021
22-IS-00049	EPI_ISL_17365032	hCoV-19/Belgium/Sciensano-LS-S0049_22/2021
22-IS-00050	EPI_ISL_13477120	hCoV-19/Belgium/Sciensano-LS-S0050_22/2021
22-IS-00065	EPI_ISL_13477014	hCoV-19/Belgium/Sciensano-LS-S0065/2022
22-IS-00066	EPI_ISL_13410220	hCoV-19/Belgium/Sciensano-LS-S0066_2022/2021
22-IS-00067	EPI_ISL_13410222	hCoV-19/Belgium/Sciensano-LS-S0067_2022/2021
22-IS-00069	EPI_ISL_13410223	hCoV-19/Belgium/Sciensano-LS-S0069_2022/2021
22-IS-00070	EPI_ISL_13410219	hCoV-19/Belgium/Sciensano-LS-S0070_2022/2021
22-IS-00075	EPI_ISL_13410221	hCoV-19/Belgium/Sciensano-LS-S0075_2022/2021
22-IS-00076	EPI_ISL_13410225	hCoV-19/Belgium/Sciensano-LS-S0076_2022/2021
22-IS-00077	EPI_ISL_13410224	hCoV-19/Belgium/Sciensano-LS-S0077_2022/2021
22-IS-00079	EPI_ISL_13410226	hCoV-19/Belgium/Sciensano-LS-S0079_2022/2021
22-IS-00084	EPI_ISL_13884617	hCoV-19/Belgium/Sciensano-LS-S0084_22/2021
22-IS-00087	EPI_ISL_13410229	hCoV-19/Belgium/Sciensano-LS-S0087_2022/2021
22-IS-00088	EPI_ISL_13884618	hCoV-19/Belgium/Sciensano-LS-S0088_22/2021
22-IS-00090	EPI_ISL_13410228	hCoV-19/Belgium/Sciensano-LS-S0090_2022/2021
22-IS-00091	EPI_ISL_13410227	hCoV-19/Belgium/Sciensano-LS-S0091_2022/2021
22-IS-00094	EPI_ISL_13410230	hCoV-19/Belgium/Sciensano-LS-S0094_2022/2021
22-IS-00095	EPI_ISL_13410231	hCoV-19/Belgium/Sciensano-LS-S0095_2022/2021
22-IS-00097	EPI_ISL_13421921	hCoV-19/Belgium/Sciensano-LS-S0097_2022/2021
22-IS-00098	EPI_ISL_13421920	hCoV-19/Belgium/Sciensano-LS-S0098_2022/2021
22-IS-00099	EPI_ISL_13477244	hCoV-19/Belgium/Sciensano-LS-S0099/2022
22-IS-00100	EPI_ISL_13884619	hCoV-19/Belgium/Sciensano-LS-S0100/2022
22-IS-00107	EPI_ISL_13354402	hCoV-19/Belgium/Sciensano-LS-S0107/2022
22-IS-00108	EPI_ISL_13354403	hCoV-19/Belgium/Sciensano-LS-S0108/2022
22-IS-00109	EPI_ISL_13354401	hCoV-19/Belgium/Sciensano-LS-S0109/2022
22-IS-00110	EPI_ISL_13354404	hCoV-19/Belgium/Sciensano-LS-S0110/2022
22-IS-00112	EPI_ISL_13354405	hCoV-19/Belgium/Sciensano-LS-S0112/2022
22-IS-00113	EPI_ISL_13354406	hCoV-19/Belgium/Sciensano-LS-S0113/2022
22-IS-00115	EPI_ISL_13884620	hCoV-19/Belgium/Sciensano-LS-S0115/2022
22-IS-00116	EPI_ISL_13884621	hCoV-19/Belgium/Sciensano-LS-S0116/2022
22-IS-00117	EPI_ISL_13884622	hCoV-19/Belgium/Sciensano-LS-S0117/2022
22-IS-00118	EPI_ISL_13884623	hCoV-19/Belgium/Sciensano-LS-S0118/2022
22-IS-00119	EPI_ISL_13884624	hCoV-19/Belgium/Sciensano-LS-S0119/2022
22-IS-00122	EPI_ISL_13884625	hCoV-19/Belgium/Sciensano-LS-S0122/2022
22-IS-00126	EPI_ISL_13884626	hCoV-19/Belgium/Sciensano-LS-S0126/2022
22-IS-00127	EPI_ISL_13884627	hCoV-19/Belgium/Sciensano-LS-S0127/2022
22-IS-00129	EPI_ISL_13884628	hCoV-19/Belgium/Sciensano-LS-S0129/2022
22-IS-00130	EPI_ISL_13477080	hCoV-19/Belgium/Sciensano-LS-S0130/2022
22-IS-00132	EPI_ISL_13884629	hCoV-19/Belgium/Sciensano-LS-S0132/2022
22-IS-00134	EPI_ISL_13477081	hCoV-19/Belgium/Sciensano-LS-S0134/2022
22-IS-00137	EPI_ISL_13884630	hCoV-19/Belgium/Sciensano-LS-S0137/2022
22-IS-00139	EPI_ISL_13884631	hCoV-19/Belgium/Sciensano-LS-S0139/2022
22-IS-00142	EPI_ISL_13884632	hCoV-19/Belgium/Sciensano-LS-S0142/2022
22-IS-00143	EPI_ISL_13884633	hCoV-19/Belgium/Sciensano-LS-S0143/2022
22-IS-00144	EPI_ISL_17365044	hCoV-19/Belgium/Sciensano-LS-S0144/2022
22-IS-00145	EPI_ISL_13884634	hCoV-19/Belgium/Sciensano-LS-S0145/2022
22-IS-00150	EPI_ISL_13884635	hCoV-19/Belgium/Sciensano-LS-S0150/2022
22-IS-00156	EPI_ISL_13884636	hCoV-19/Belgium/Sciensano-LS-S0156/2022
22-IS-00157	EPI_ISL_14551219	hCoV-19/Belgium/Sciensano-LS-S0157/2022
22-IS-00158	EPI_ISL_14551220	hCoV-19/Belgium/Sciensano-LS-S0158/2022
22-IS-00159	EPI_ISL_13477278	hCoV-19/Belgium/Sciensano-LS-S0159/2022
22-IS-00160	EPI_ISL_13477082	hCoV-19/Belgium/Sciensano-LS-S0160/2022
22-IS-00162	EPI_ISL_13477277	hCoV-19/Belgium/Sciensano-LS-S0162/2022
22-IS-00165	EPI_ISL_13477125	hCoV-19/Belgium/Sciensano-LS-S0165/2022
22-IS-00167	EPI_ISL_13477128	hCoV-19/Belgium/Sciensano-LS-S0167/2022
22-IS-00169	EPI_ISL_13477121	hCoV-19/Belgium/Sciensano-LS-S0169/2022
22-IS-00170	EPI_ISL_13477127	hCoV-19/Belgium/Sciensano-LS-S0170/2022
22-IS-00172	EPI_ISL_13477122	hCoV-19/Belgium/Sciensano-LS-S0172/2022
22-IS-00174	EPI_ISL_13477123	hCoV-19/Belgium/Sciensano-LS-S0174/2022
22-IS-00175	EPI_ISL_13477124	hCoV-19/Belgium/Sciensano-LS-S0175/2022
22-IS-00176	EPI_ISL_13477411	hCoV-19/Belgium/Sciensano-LS-S0176/2022
22-IS-00178	EPI_ISL_13477126	hCoV-19/Belgium/Sciensano-LS-S0178/2022
22-IS-00187	EPI_ISL_13413339	hCoV-19/Belgium/Sciensano-LS-S0187/2022
22-IS-00189	EPI_ISL_13477135	hCoV-19/Belgium/Sciensano-LS-S0189/2022
22-IS-00190	EPI_ISL_13477136	hCoV-19/Belgium/Sciensano-LS-S0190/2022
22-IS-00191	EPI_ISL_17365035	hCoV-19/Belgium/Sciensano-LS-S0191/2022
22-IS-00195	EPI_ISL_13477131	hCoV-19/Belgium/Sciensano-LS-S0195/2022
22-IS-00199	EPI_ISL_13477132	hCoV-19/Belgium/Sciensano-LS-S0199/2022
22-IS-00200	EPI_ISL_17365036	hCoV-19/Belgium/Sciensano-LS-S0200/2022
22-IS-00201	EPI_ISL_13477133	hCoV-19/Belgium/Sciensano-LS-S0201/2022
22-IS-00202	EPI_ISL_13477083	hCoV-19/Belgium/Sciensano-LS-S0202/2022
22-IS-00203	EPI_ISL_13477129	hCoV-19/Belgium/Sciensano-LS-S0203/2022
22-IS-00204	EPI_ISL_13477134	hCoV-19/Belgium/Sciensano-LS-S0204/2022
22-IS-00205	EPI_ISL_13477137	hCoV-19/Belgium/Sciensano-LS-S0205/2022
22-IS-00206	EPI_ISL_13477130	hCoV-19/Belgium/Sciensano-LS-S0206/2022
22-IS-00217	EPI_ISL_13368408	hCoV-19/Belgium/Sciensano-LS-S0217_2022/2021
22-IS-00218	EPI_ISL_13368407	hCoV-19/Belgium/Sciensano-LS-S0218_2022/2021
22-IS-00220	EPI_ISL_13368405	hCoV-19/Belgium/Sciensano-LS-S0220_2022/2021
22-IS-00221	EPI_ISL_13368404	hCoV-19/Belgium/Sciensano-LS-S0221_2022/2021
22-IS-00224	EPI_ISL_13368406	hCoV-19/Belgium/Sciensano-LS-S0224_2022/2021
22-IS-00225	EPI_ISL_14551221	hCoV-19/Belgium/Sciensano-LS-S0225_22/2021
22-IS-00232	EPI_ISL_13368409	hCoV-19/Belgium/Sciensano-LS-S0232_2022/2021
22-IS-00233	EPI_ISL_13368411	hCoV-19/Belgium/Sciensano-LS-S0233_2022/2021
22-IS-00234	EPI_ISL_13368412	hCoV-19/Belgium/Sciensano-LS-S0234_2022/2021
22-IS-00238	EPI_ISL_13368410	hCoV-19/Belgium/Sciensano-LS-S0238_2022/2021
22-IS-00243	EPI_ISL_13368414	hCoV-19/Belgium/Sciensano-LS-S0243_2022/2021
22-IS-00244	EPI_ISL_13368413	hCoV-19/Belgium/Sciensano-LS-S0244_2022/2021
22-IS-00245	EPI_ISL_13421950	hCoV-19/Belgium/Sciensano-LS-S0245/2021
22-IS-00248	EPI_ISL_13368415	hCoV-19/Belgium/Sciensano-LS-S0248_2022/2021
22-IS-00250	EPI_ISL_13368417	hCoV-19/Belgium/Sciensano-LS-S0250_2022/2021
22-IS-00253	EPI_ISL_13368416	hCoV-19/Belgium/Sciensano-LS-S0253_2022/2021
22-IS-00260	EPI_ISL_13368418	hCoV-19/Belgium/Sciensano-LS-S0260_2022/2021
22-IS-00262	EPI_ISL_13368420	hCoV-19/Belgium/Sciensano-LS-S0262_2022/2021
22-IS-00263	EPI_ISL_13368421	hCoV-19/Belgium/Sciensano-LS-S0263_2022/2021
22-IS-00264	EPI_ISL_13368422	hCoV-19/Belgium/Sciensano-LS-S0264_2022/2021
22-IS-00266	EPI_ISL_13368423	hCoV-19/Belgium/Sciensano-LS-S0266_2022/2021
22-IS-00269	EPI_ISL_14551222	hCoV-19/Belgium/Sciensano-LS-S0269_22/2021
22-IS-00272	EPI_ISL_13368419	hCoV-19/Belgium/Sciensano-LS-S0272_2022/2021
22-IS-00273	EPI_ISL_13368424	hCoV-19/Belgium/Sciensano-LS-S0273_2022/2021
22-IS-00275	EPI_ISL_13368426	hCoV-19/Belgium/Sciensano-LS-S0275_2022/2021
22-IS-00277	EPI_ISL_13477084	hCoV-19/Belgium/Sciensano-LS-S0277_22/2021
22-IS-00278	EPI_ISL_13477085	hCoV-19/Belgium/Sciensano-LS-S0278_22/2021
22-IS-00279	EPI_ISL_14551223	hCoV-19/Belgium/Sciensano-LS-S0279_22/2021
22-IS-00282	EPI_ISL_13368425	hCoV-19/Belgium/Sciensano-LS-S0282_2022/2021
22-IS-00285	EPI_ISL_13477086	hCoV-19/Belgium/Sciensano-LS-S0285_22/2021
22-IS-00290	EPI_ISL_13477087	hCoV-19/Belgium/Sciensano-LS-S0290/2022
22-IS-00299	EPI_ISL_13421922	hCoV-19/Belgium/Sciensano-LS-S0299/2022
22-IS-00300	EPI_ISL_13421923	hCoV-19/Belgium/Sciensano-LS-S0300/2022
22-IS-00301	EPI_ISL_13421924	hCoV-19/Belgium/Sciensano-LS-S0301/2022
22-IS-00307	EPI_ISL_13421926	hCoV-19/Belgium/Sciensano-LS-S0307/2022
22-IS-00313	EPI_ISL_13477251	hCoV-19/Belgium/Sciensano-LS-S0313/2022
22-IS-00318	EPI_ISL_13477248	hCoV-19/Belgium/Sciensano-LS-S0318/2022
22-IS-00319	EPI_ISL_13477245	hCoV-19/Belgium/Sciensano-LS-S0319/2022
22-IS-00326	EPI_ISL_13477247	hCoV-19/Belgium/Sciensano-LS-S0326/2022
22-IS-00332	EPI_ISL_13477249	hCoV-19/Belgium/Sciensano-LS-S0332/2022
22-IS-00333	EPI_ISL_13477250	hCoV-19/Belgium/Sciensano-LS-S0333/2022
22-IS-00337	EPI_ISL_13477246	hCoV-19/Belgium/Sciensano-LS-S0337/2022
22-IS-00338	EPI_ISL_13477252	hCoV-19/Belgium/Sciensano-LS-S0338/2022
22-IS-00341	EPI_ISL_13477256	hCoV-19/Belgium/Sciensano-LS-S0341/2022
22-IS-00342	EPI_ISL_13477257	hCoV-19/Belgium/Sciensano-LS-S0342/2022
22-IS-00354	EPI_ISL_13477254	hCoV-19/Belgium/Sciensano-LS-S0354/2022
22-IS-00355	EPI_ISL_17365037	hCoV-19/Belgium/Sciensano-LS-S0355/2022
22-IS-00356	EPI_ISL_13477253	hCoV-19/Belgium/Sciensano-LS-S0356/2022
22-IS-00357	EPI_ISL_13477088	hCoV-19/Belgium/Sciensano-LS-S0357/2022
22-IS-00358	EPI_ISL_13477255	hCoV-19/Belgium/Sciensano-LS-S0358/2022
22-IS-00362	EPI_ISL_17365038	hCoV-19/Belgium/Sciensano-LS-S0362/2022
22-IS-00363	EPI_ISL_17365039	hCoV-19/Belgium/Sciensano-LS-S0363/2022
22-IS-00367	EPI_ISL_13477261	hCoV-19/Belgium/Sciensano-LS-S0367/2022
22-IS-00369	EPI_ISL_13477264	hCoV-19/Belgium/Sciensano-LS-S0369/2022
22-IS-00375	EPI_ISL_13477259	hCoV-19/Belgium/Sciensano-LS-S0375/2022
22-IS-00378	EPI_ISL_13908176	hCoV-19/Belgium/Sciensano-LS-S0378/2022
22-IS-00379	EPI_ISL_13477262	hCoV-19/Belgium/Sciensano-LS-S0379/2022
22-IS-00380	EPI_ISL_13477260	hCoV-19/Belgium/Sciensano-LS-S0380/2022
22-IS-00381	EPI_ISL_17365040	hCoV-19/Belgium/Sciensano-LS-S0381/2022
22-IS-00382	EPI_ISL_13477258	hCoV-19/Belgium/Sciensano-LS-S0382/2022
22-IS-00384	EPI_ISL_13477263	hCoV-19/Belgium/Sciensano-LS-S0384/2022
22-IS-00388	EPI_ISL_13421927	hCoV-19/Belgium/Sciensano-LS-S0388/2022
22-IS-00390	EPI_ISL_13421928	hCoV-19/Belgium/Sciensano-LS-S0390/2022
22-IS-00433	EPI_ISL_13422335	hCoV-19/Belgium/Sciensano-LS-S0433/2022
22-IS-00439	EPI_ISL_13422336	hCoV-19/Belgium/Sciensano-LS-S0439/2022
22-IS-00450	EPI_ISL_13477412	hCoV-19/Belgium/Sciensano-LS-S0450/2022
22-IS-00451	EPI_ISL_13477413	hCoV-19/Belgium/Sciensano-LS-S0451/2022
22-IS-00452	EPI_ISL_13477414	hCoV-19/Belgium/Sciensano-LS-S0452/2022
22-IS-00463	EPI_ISL_13477415	hCoV-19/Belgium/Sciensano-LS-S0463/2022
22-IS-00465	EPI_ISL_13422337	hCoV-19/Belgium/Sciensano-LS-S0465/2022
22-IS-00469	EPI_ISL_13477416	hCoV-19/Belgium/Sciensano-LS-S0469/2022
22-IS-00495	EPI_ISL_13422338	hCoV-19/Belgium/Sciensano-LS-S0495/2022
22-IS-00498	EPI_ISL_13422340	hCoV-19/Belgium/Sciensano-LS-S0498/2022
22-IS-00501	EPI_ISL_13422339	hCoV-19/Belgium/Sciensano-LS-S0501/2022
22-IS-00520	EPI_ISL_13422341	hCoV-19/Belgium/Sciensano-LS-S0520/2022
22-IS-00522	EPI_ISL_13908179	hCoV-19/Belgium/Sciensano-LS-S0522/2022
22-IS-00529	EPI_ISL_13422342	hCoV-19/Belgium/Sciensano-LS-S0529/2022
22-IS-00532	EPI_ISL_13422343	hCoV-19/Belgium/Sciensano-LS-S0532/2022
22-IS-00537	EPI_ISL_13422346	hCoV-19/Belgium/Sciensano-LS-S0537_2/2021
22-IS-00538	EPI_ISL_13422349	hCoV-19/Belgium/Sciensano-LS-S0538_2/2021
22-IS-00539	EPI_ISL_13422344	hCoV-19/Belgium/Sciensano-LS-S0539_2/2021
22-IS-00540	EPI_ISL_13422350	hCoV-19/Belgium/Sciensano-LS-S0540_2/2021
22-IS-00541	EPI_ISL_13422351	hCoV-19/Belgium/Sciensano-LS-S0541_2/2021
22-IS-00542	EPI_ISL_13422348	hCoV-19/Belgium/Sciensano-LS-S0542_2/2021
22-IS-00543	EPI_ISL_13422345	hCoV-19/Belgium/Sciensano-LS-S0543_2/2021
22-IS-00544	EPI_ISL_13422347	hCoV-19/Belgium/Sciensano-LS-S0544_2/2021
22-IS-00548	EPI_ISL_13422355	hCoV-19/Belgium/Sciensano-LS-S0548_2/2021
22-IS-00549	EPI_ISL_13422356	hCoV-19/Belgium/Sciensano-LS-S0549_2/2021
22-IS-00551	EPI_ISL_13422352	hCoV-19/Belgium/Sciensano-LS-S0551_2/2021
22-IS-00552	EPI_ISL_13422353	hCoV-19/Belgium/Sciensano-LS-S0552_2/2021
22-IS-00554	EPI_ISL_13422354	hCoV-19/Belgium/Sciensano-LS-S0554_2/2021
22-IS-00555	EPI_ISL_13422357	hCoV-19/Belgium/Sciensano-LS-S0555_2/2021
22-IS-00557	EPI_ISL_13405817	hCoV-19/Belgium/Sciensano-LS-S0557_2022/2021
22-IS-00558	EPI_ISL_13405818	hCoV-19/Belgium/Sciensano-LS-S0558_2022/2021
22-IS-00559	EPI_ISL_13405819	hCoV-19/Belgium/Sciensano-LS-S0559_2022/2021
22-IS-00561	EPI_ISL_13405820	hCoV-19/Belgium/Sciensano-LS-S0561_2022/2021
22-IS-00563	EPI_ISL_13405821	hCoV-19/Belgium/Sciensano-LS-S0563_2022/2021
22-IS-00565	EPI_ISL_13405822	hCoV-19/Belgium/Sciensano-LS-S0565_2022/2021
22-IS-00567	EPI_ISL_13405824	hCoV-19/Belgium/Sciensano-LS-S0567_2022/2021
22-IS-00569	EPI_ISL_13405823	hCoV-19/Belgium/Sciensano-LS-S0569_2022/2021
22-IS-00570	EPI_ISL_13405826	hCoV-19/Belgium/Sciensano-LS-S0570_2022/2021
22-IS-00571	EPI_ISL_13405825	hCoV-19/Belgium/Sciensano-LS-S0571_2022/2021
22-IS-00574	EPI_ISL_13405827	hCoV-19/Belgium/Sciensano-LS-S0574_2022/2021
22-IS-00576	EPI_ISL_13405832	hCoV-19/Belgium/Sciensano-LS-S0576_2022/2021
22-IS-00579	EPI_ISL_13405833	hCoV-19/Belgium/Sciensano-LS-S0579_2022/2021
22-IS-00581	EPI_ISL_13405829	hCoV-19/Belgium/Sciensano-LS-S0581_2022/2021
22-IS-00582	EPI_ISL_13405828	hCoV-19/Belgium/Sciensano-LS-S0582_2022/2021
22-IS-00583	EPI_ISL_13405831	hCoV-19/Belgium/Sciensano-LS-S0583_2022/2021
22-IS-00584	EPI_ISL_13405830	hCoV-19/Belgium/Sciensano-LS-S0584_2022/2021
22-IS-00585	EPI_ISL_13908174	hCoV-19/Belgium/Sciensano-LS-S0585_22/2021
22-IS-00586	EPI_ISL_13405837	hCoV-19/Belgium/Sciensano-LS-S0586_2022/2021
22-IS-00587	EPI_ISL_13405834	hCoV-19/Belgium/Sciensano-LS-S0587_2022/2021
22-IS-00589	EPI_ISL_13405835	hCoV-19/Belgium/Sciensano-LS-S0589_2022/2021
22-IS-00590	EPI_ISL_13405838	hCoV-19/Belgium/Sciensano-LS-S0590_2022/2021
22-IS-00591	EPI_ISL_13405840	hCoV-19/Belgium/Sciensano-LS-S0591_2022/2021
22-IS-00594	EPI_ISL_13405839	hCoV-19/Belgium/Sciensano-LS-S0594_2022/2021
22-IS-00595	EPI_ISL_13405841	hCoV-19/Belgium/Sciensano-LS-S0595_2022/2021
22-IS-00596	EPI_ISL_13405836	hCoV-19/Belgium/Sciensano-LS-S0596_2022/2021
22-IS-00623	EPI_ISL_13405842	hCoV-19/Belgium/Sciensano-LS-S0623/2022
22-IS-00629	EPI_ISL_13405843	hCoV-19/Belgium/Sciensano-LS-S0629/2022
22-IS-00646	EPI_ISL_13405844	hCoV-19/Belgium/Sciensano-LS-S0646/2022
22-IS-00653	EPI_ISL_13405845	hCoV-19/Belgium/Sciensano-LS-S0653/2022
22-IS-00657	EPI_ISL_13405848	hCoV-19/Belgium/Sciensano-LS-S0657/2022
22-IS-00660	EPI_ISL_13405846	hCoV-19/Belgium/Sciensano-LS-S0660/2022
22-IS-00666	EPI_ISL_13405847	hCoV-19/Belgium/Sciensano-LS-S0666/2022
22-IS-00669	EPI_ISL_13405849	hCoV-19/Belgium/Sciensano-LS-S0669/2022
22-IS-00683	EPI_ISL_13405850	hCoV-19/Belgium/Sciensano-LS-S0683/2022
22-IS-00696	EPI_ISL_13477089	hCoV-19/Belgium/Sciensano-LS-S0696_22/2021
22-IS-00697	EPI_ISL_13405852	hCoV-19/Belgium/Sciensano-LS-S0697_2022/2021
22-IS-00702	EPI_ISL_13405851	hCoV-19/Belgium/Sciensano-LS-S0702_2022/2021
22-IS-00705	EPI_ISL_13405853	hCoV-19/Belgium/Sciensano-LS-S0705_2022/2021
22-IS-00706	EPI_ISL_13422358	hCoV-19/Belgium/Sciensano-LS-S0706_2/2021
22-IS-00709	EPI_ISL_13422365	hCoV-19/Belgium/Sciensano-LS-S0709_2/2021
22-IS-00710	EPI_ISL_13422360	hCoV-19/Belgium/Sciensano-LS-S0710_2/2021
22-IS-00712	EPI_ISL_13422359	hCoV-19/Belgium/Sciensano-LS-S0712_2/2021
22-IS-00715	EPI_ISL_13422363	hCoV-19/Belgium/Sciensano-LS-S0715_2/2021
22-IS-00717	EPI_ISL_13422361	hCoV-19/Belgium/Sciensano-LS-S0717_2/2021
22-IS-00720	EPI_ISL_13422362	hCoV-19/Belgium/Sciensano-LS-S0720_2/2021
22-IS-00721	EPI_ISL_13422364	hCoV-19/Belgium/Sciensano-LS-S0721_2/2021
22-IS-00725	EPI_ISL_13422370	hCoV-19/Belgium/Sciensano-LS-S0725_2/2021
22-IS-00727	EPI_ISL_13422367	hCoV-19/Belgium/Sciensano-LS-S0727_2/2021
22-IS-00728	EPI_ISL_13422366	hCoV-19/Belgium/Sciensano-LS-S0728_2/2021
22-IS-00729	EPI_ISL_13422369	hCoV-19/Belgium/Sciensano-LS-S0729_2/2021
22-IS-00734	EPI_ISL_13422368	hCoV-19/Belgium/Sciensano-LS-S0734_2/2021
22-IS-00758	EPI_ISL_13477090	hCoV-19/Belgium/Sciensano-LS-S0758/2022
22-IS-00759	EPI_ISL_13477092	hCoV-19/Belgium/Sciensano-LS-S0759/2022
22-IS-00766	EPI_ISL_13477091	hCoV-19/Belgium/Sciensano-LS-S0766/2022
22-IS-00786	EPI_ISL_13477093	hCoV-19/Belgium/Sciensano-LS-S0786/2022
22-IS-00788	EPI_ISL_13477095	hCoV-19/Belgium/Sciensano-LS-S0788/2022
22-IS-00791	EPI_ISL_17365041	hCoV-19/Belgium/Sciensano-LS-S0791/2022
22-IS-00792	EPI_ISL_13477094	hCoV-19/Belgium/Sciensano-LS-S0792/2022
22-IS-00793	EPI_ISL_17365042	hCoV-19/Belgium/Sciensano-LS-S0793/2022
22-IS-00802	EPI_ISL_13477096	hCoV-19/Belgium/Sciensano-LS-S0802/2022
22-IS-00833	EPI_ISL_13477097	hCoV-19/Belgium/Sciensano-LS-S0833/2022
22-IS-00835	EPI_ISL_13477098	hCoV-19/Belgium/Sciensano-LS-S0835/2022
22-IS-00845	EPI_ISL_13477099	hCoV-19/Belgium/Sciensano-LS-S0845/2022
22-IS-00851	EPI_ISL_13477100	hCoV-19/Belgium/Sciensano-LS-S0851/2022
22-IS-00869	EPI_ISL_13477103	hCoV-19/Belgium/Sciensano-LS-S0869/2022
22-IS-00877	EPI_ISL_13477101	hCoV-19/Belgium/Sciensano-LS-S0877/2022
22-IS-00886	EPI_ISL_13477102	hCoV-19/Belgium/Sciensano-LS-S0886/2022
22-IS-00914	EPI_ISL_13477104	hCoV-19/Belgium/Sciensano-LS-S0914_22/2021
22-IS-00917	EPI_ISL_13477105	hCoV-19/Belgium/Sciensano-LS-S0917_22/2021
22-IS-00918	EPI_ISL_13477106	hCoV-19/Belgium/Sciensano-LS-S0918_22/2021
22-IS-00929	EPI_ISL_13477107	hCoV-19/Belgium/Sciensano-LS-S0929_22/2021
22-IS-00994	EPI_ISL_13477108	hCoV-19/Belgium/Sciensano-LS-S0994/2022
22-IS-00995	EPI_ISL_17365043	hCoV-19/Belgium/Sciensano-LS-S0995/2022
22-IS-00996	EPI_ISL_13477109	hCoV-19/Belgium/Sciensano-LS-S0996/2022
22-IS-00997	EPI_ISL_13477110	hCoV-19/Belgium/Sciensano-LS-S0997/2022
22-IS-01031	EPI_ISL_13908161	hCoV-19/Belgium/Sciensano-LS-S1031/2022
22-IS-01037	EPI_ISL_13908166	hCoV-19/Belgium/Sciensano-LS-S1037/2022
22-IS-01044	EPI_ISL_17365046	hCoV-19/Belgium/Sciensano-LS-S1044/2022
22-IS-01049	EPI_ISL_13908164	hCoV-19/Belgium/Sciensano-LS-S1049/2022
22-IS-01050	EPI_ISL_17365047	hCoV-19/Belgium/Sciensano-LS-S1050/2022
22-IS-01052	EPI_ISL_13884637	hCoV-19/Belgium/Sciensano-LS-S1052/2022
22-IS-01062	EPI_ISL_13884638	hCoV-19/Belgium/Sciensano-LS-S1062/2022
22-IS-01063	EPI_ISL_13884639	hCoV-19/Belgium/Sciensano-LS-S1063/2022
22-IS-01076	EPI_ISL_13884640	hCoV-19/Belgium/Sciensano-LS-S1076/2022
22-IS-01077	EPI_ISL_13884641	hCoV-19/Belgium/Sciensano-LS-S1077/2022
22-IS-01087	EPI_ISL_13884642	hCoV-19/Belgium/Sciensano-LS-S1087/2022
22-IS-01088	EPI_ISL_13884643	hCoV-19/Belgium/Sciensano-LS-S1088/2022
22-IS-01089	EPI_ISL_13884644	hCoV-19/Belgium/Sciensano-LS-S1089/2022
22-IS-01090	EPI_ISL_13908169	hCoV-19/Belgium/Sciensano-LS-S1090/2022
22-IS-01103	EPI_ISL_13908162	hCoV-19/Belgium/Sciensano-LS-S1103/2022
22-IS-01104	EPI_ISL_13908151	hCoV-19/Belgium/Sciensano-LS-S1104/2022
22-IS-01110	EPI_ISL_13908160	hCoV-19/Belgium/Sciensano-LS-S1110/2022
22-IS-01116	EPI_ISL_13908171	hCoV-19/Belgium/Sciensano-LS-S1116/2022
22-IS-01120	EPI_ISL_13908177	hCoV-19/Belgium/Sciensano-LS-S1120/2022
22-IS-01126	EPI_ISL_13908167	hCoV-19/Belgium/Sciensano-LS-S1126/2022
22-IS-01146	EPI_ISL_13908159	hCoV-19/Belgium/Sciensano-LS-S1146_22/2021
22-IS-01150	EPI_ISL_13908148	hCoV-19/Belgium/Sciensano-LS-S1150_22/2021
22-IS-01154	EPI_ISL_13908170	hCoV-19/Belgium/Sciensano-LS-S1154_22/2021
22-IS-01155	EPI_ISL_13908149	hCoV-19/Belgium/Sciensano-LS-S1155_22/2021
22-IS-01158	EPI_ISL_13908178	hCoV-19/Belgium/Sciensano-LS-S1158/2022
22-IS-01159	EPI_ISL_13908157	hCoV-19/Belgium/Sciensano-LS-S1159/2022
22-IS-01162	EPI_ISL_13908156	hCoV-19/Belgium/Sciensano-LS-S1162/2022
22-IS-01163	EPI_ISL_13908172	hCoV-19/Belgium/Sciensano-LS-S1163/2022
22-IS-01164	EPI_ISL_13908155	hCoV-19/Belgium/Sciensano-LS-S1164/2022
22-IS-01170	EPI_ISL_13908175	hCoV-19/Belgium/Sciensano-LS-S1170/2022
22-IS-01171	EPI_ISL_13908163	hCoV-19/Belgium/Sciensano-LS-S1171/2022
22-IS-01172	EPI_ISL_13908150	hCoV-19/Belgium/Sciensano-LS-S1172/2022
22-IS-01174	EPI_ISL_13908147	hCoV-19/Belgium/Sciensano-LS-S1174/2022
22-IS-01181	EPI_ISL_14551224	hCoV-19/Belgium/Sciensano-LS-S1181/2022
22-IS-01190	EPI_ISL_14551225	hCoV-19/Belgium/Sciensano-LS-S1190_22/2021
22-IS-01191	EPI_ISL_14551226	hCoV-19/Belgium/Sciensano-LS-S1191_22/2021
22-IS-01205	EPI_ISL_17365048	hCoV-19/Belgium/Sciensano-LS-S1205/2022
22-IS-01233	EPI_ISL_14551227	hCoV-19/Belgium/Sciensano-LS-S1233/2022
22-IS-01234	EPI_ISL_14551228	hCoV-19/Belgium/Sciensano-LS-S1234/2022
22-IS-01235	EPI_ISL_17365049	hCoV-19/Belgium/Sciensano-LS-S1235/2022
22-IS-01236	EPI_ISL_14551229	hCoV-19/Belgium/Sciensano-LS-S1236/2022
22-IS-01237	EPI_ISL_14551230	hCoV-19/Belgium/Sciensano-LS-S1237/2022
22-IS-01243	EPI_ISL_14551231	hCoV-19/Belgium/Sciensano-LS-S1243/2022
22-IS-01247	EPI_ISL_14551232	hCoV-19/Belgium/Sciensano-LS-S1247/2022
22-IS-01260	EPI_ISL_14551233	hCoV-19/Belgium/Sciensano-LS-S1260/2022
22-IS-01262	EPI_ISL_14551234	hCoV-19/Belgium/Sciensano-LS-S1262/2022
22-IS-01281	EPI_ISL_14551235	hCoV-19/Belgium/Sciensano-LS-S1281/2022
22-IS-01284	EPI_ISL_14551236	hCoV-19/Belgium/Sciensano-LS-S1284/2022
22-IS-01286	EPI_ISL_14551237	hCoV-19/Belgium/Sciensano-LS-S1286/2022
22-IS-01288	EPI_ISL_14551238	hCoV-19/Belgium/Sciensano-LS-S1288/2022
22-IS-01291	EPI_ISL_14551239	hCoV-19/Belgium/Sciensano-LS-S1291/2022
22-IS-01292	EPI_ISL_14551240	hCoV-19/Belgium/Sciensano-LS-S1292/2022
22-IS-01297	EPI_ISL_14551241	hCoV-19/Belgium/Sciensano-LS-S1297/2022
22-IS-01298	EPI_ISL_14551242	hCoV-19/Belgium/Sciensano-LS-S1298/2022
22-IS-01300	EPI_ISL_14551243	hCoV-19/Belgium/Sciensano-LS-S1300/2022
22-IS-01303	EPI_ISL_14551244	hCoV-19/Belgium/Sciensano-LS-S1303/2022
22-IS-01305	EPI_ISL_14551245	hCoV-19/Belgium/Sciensano-LS-S1305/2022
22-IS-01308	EPI_ISL_14551246	hCoV-19/Belgium/Sciensano-LS-S1308/2022
22-IS-01310	EPI_ISL_14551247	hCoV-19/Belgium/Sciensano-LS-S1310/2022
22-IS-01311	EPI_ISL_14551248	hCoV-19/Belgium/Sciensano-LS-S1311/2022
22-IS-01313	EPI_ISL_14551249	hCoV-19/Belgium/Sciensano-LS-S1313/2022
22-IS-01314	EPI_ISL_14551250	hCoV-19/Belgium/Sciensano-LS-S1314/2022
22-IS-01316	EPI_ISL_15038208	hCoV-19/Belgium/Sciensano-LS-S1316/2022
22-IS-01318	EPI_ISL_15038207	hCoV-19/Belgium/Sciensano-LS-S1318/2022
22-IS-01324	EPI_ISL_17365630	hCoV-19/Belgium/Sciensano-LS-S1324/2022
22-IS-01336	EPI_ISL_15038206	hCoV-19/Belgium/Sciensano-LS-S1336/2022
22-IS-01340	EPI_ISL_15038205	hCoV-19/Belgium/Sciensano-LS-S1340/2022
22-IS-01343	EPI_ISL_15038204	hCoV-19/Belgium/Sciensano-LS-S1343/2022
22-IS-01344	EPI_ISL_15038203	hCoV-19/Belgium/Sciensano-LS-S1344/2022
22-IS-01347	EPI_ISL_15038202	hCoV-19/Belgium/Sciensano-LS-S1347/2022
22-IS-01349	EPI_ISL_15038201	hCoV-19/Belgium/Sciensano-LS-S1349/2022
22-IS-01350	EPI_ISL_15038200	hCoV-19/Belgium/Sciensano-LS-S1350/2022
22-IS-01353	EPI_ISL_15038199	hCoV-19/Belgium/Sciensano-LS-S1353/2022
22-IS-01354	EPI_ISL_15038198	hCoV-19/Belgium/Sciensano-LS-S1354/2022
22-IS-01355	EPI_ISL_15038197	hCoV-19/Belgium/Sciensano-LS-S1355/2022
22-IS-01356	EPI_ISL_15038196	hCoV-19/Belgium/Sciensano-LS-S1356/2022
22-IS-01357	EPI_ISL_15038195	hCoV-19/Belgium/Sciensano-LS-S1357/2022
22-IS-01360	EPI_ISL_15038194	hCoV-19/Belgium/Sciensano-LS-S1360/2022
22-IS-01362	EPI_ISL_15038193	hCoV-19/Belgium/Sciensano-LS-S1362/2022
22-IS-01363	EPI_ISL_15038192	hCoV-19/Belgium/Sciensano-LS-S1363/2022
22-IS-01364	EPI_ISL_15038191	hCoV-19/Belgium/Sciensano-LS-S1364/2022
22-IS-01367	EPI_ISL_15038190	hCoV-19/Belgium/Sciensano-LS-S1367/2022
22-IS-01368	EPI_ISL_15038189	hCoV-19/Belgium/Sciensano-LS-S1368/2022
22-IS-01369	EPI_ISL_15038188	hCoV-19/Belgium/Sciensano-LS-S1369/2022
22-IS-01370	EPI_ISL_15038187	hCoV-19/Belgium/Sciensano-LS-S1370/2022
22-IS-01371	EPI_ISL_15038186	hCoV-19/Belgium/Sciensano-LS-S1371/2022
22-IS-01372	EPI_ISL_15038185	hCoV-19/Belgium/Sciensano-LS-S1372/2022
22-IS-01377	EPI_ISL_15038184	hCoV-19/Belgium/Sciensano-LS-S1377/2022
22-IS-01378	EPI_ISL_15038183	hCoV-19/Belgium/Sciensano-LS-S1378/2022
22-IS-01379	EPI_ISL_15038182	hCoV-19/Belgium/Sciensano-LS-S1379/2022
22-IS-01380	EPI_ISL_15038181	hCoV-19/Belgium/Sciensano-LS-S1380/2022
22-IS-01381	EPI_ISL_15038180	hCoV-19/Belgium/Sciensano-LS-S1381/2022
22-IS-01384	EPI_ISL_15038179	hCoV-19/Belgium/Sciensano-LS-S1384/2022
22-IS-01385	EPI_ISL_15038178	hCoV-19/Belgium/Sciensano-LS-S1385/2022
22-IS-01392	EPI_ISL_15038177	hCoV-19/Belgium/Sciensano-LS-S1392/2022
22-IS-01393	EPI_ISL_15038176	hCoV-19/Belgium/Sciensano-LS-S1393/2022
22-IS-01394	EPI_ISL_15038175	hCoV-19/Belgium/Sciensano-LS-S1394/2022
22-IS-01396	EPI_ISL_15038174	hCoV-19/Belgium/Sciensano-LS-S1396/2022
22-IS-01397	EPI_ISL_15038173	hCoV-19/Belgium/Sciensano-LS-S1397/2022
22-IS-01398	EPI_ISL_15038172	hCoV-19/Belgium/Sciensano-LS-S1398/2022
22-IS-01399	EPI_ISL_15038171	hCoV-19/Belgium/Sciensano-LS-S1399/2022
22-IS-01401	EPI_ISL_15038170	hCoV-19/Belgium/Sciensano-LS-S1401/2022
22-IS-01402	EPI_ISL_15038169	hCoV-19/Belgium/Sciensano-LS-S1402/2022
22-IS-01404	EPI_ISL_15038168	hCoV-19/Belgium/Sciensano-LS-S1404/2022
22-IS-01406	EPI_ISL_15038167	hCoV-19/Belgium/Sciensano-LS-S1406/2022
22-IS-01408	EPI_ISL_15038166	hCoV-19/Belgium/Sciensano-LS-S1408/2022
22-IS-01410	EPI_ISL_15038165	hCoV-19/Belgium/Sciensano-LS-S1410/2022
22-IS-01411	EPI_ISL_15038164	hCoV-19/Belgium/Sciensano-LS-S1411/2022
22-IS-01412	EPI_ISL_15038163	hCoV-19/Belgium/Sciensano-LS-S1412/2022
22-IS-01413	EPI_ISL_15038617	hCoV-19/Belgium/Sciensano-LS-S1413/2022
22-IS-01422	EPI_ISL_17365680	hCoV-19/Belgium/Sciensano-LS-S1422/2022
22-IS-01424	EPI_ISL_15038616	hCoV-19/Belgium/Sciensano-LS-S1424/2022
22-IS-01426	EPI_ISL_15038639	hCoV-19/Belgium/Sciensano-LS-S1426/2022
22-IS-01427	EPI_ISL_15038638	hCoV-19/Belgium/Sciensano-LS-S1427/2022
22-IS-01428	EPI_ISL_15038615	hCoV-19/Belgium/Sciensano-LS-S1428/2022
22-IS-01429	EPI_ISL_15038614	hCoV-19/Belgium/Sciensano-LS-S1429/2022
22-IS-01431	EPI_ISL_15038637	hCoV-19/Belgium/Sciensano-LS-S1431/2022
22-IS-01432	EPI_ISL_15038613	hCoV-19/Belgium/Sciensano-LS-S1432/2022
22-IS-01433	EPI_ISL_15038636	hCoV-19/Belgium/Sciensano-LS-S1433/2022
22-IS-01434	EPI_ISL_15038612	hCoV-19/Belgium/Sciensano-LS-S1434/2022
22-IS-01435	EPI_ISL_15038611	hCoV-19/Belgium/Sciensano-LS-S1435/2022
22-IS-01445	EPI_ISL_15038635	hCoV-19/Belgium/Sciensano-LS-S1445/2022
22-IS-01448	EPI_ISL_15038610	hCoV-19/Belgium/Sciensano-LS-S1448/2022
22-IS-01449	EPI_ISL_15038634	hCoV-19/Belgium/Sciensano-LS-S1449/2022
22-IS-01450	EPI_ISL_15038609	hCoV-19/Belgium/Sciensano-LS-S1450/2022
22-IS-01451	EPI_ISL_15038633	hCoV-19/Belgium/Sciensano-LS-S1451/2022
22-IS-01452	EPI_ISL_15038608	hCoV-19/Belgium/Sciensano-LS-S1452/2022
22-IS-01453	EPI_ISL_15038632	hCoV-19/Belgium/Sciensano-LS-S1453/2022
22-IS-01454	EPI_ISL_15038631	hCoV-19/Belgium/Sciensano-LS-S1454/2022
22-IS-01455	EPI_ISL_15038607	hCoV-19/Belgium/Sciensano-LS-S1455/2022
22-IS-01456	EPI_ISL_15038606	hCoV-19/Belgium/Sciensano-LS-S1456/2022
22-IS-01457	EPI_ISL_15038630	hCoV-19/Belgium/Sciensano-LS-S1457/2022
22-IS-01458	EPI_ISL_15038629	hCoV-19/Belgium/Sciensano-LS-S1458/2022
22-IS-01466	EPI_ISL_15038640	hCoV-19/Belgium/Sciensano-LS-S1466/2022
22-IS-01471	EPI_ISL_15038628	hCoV-19/Belgium/Sciensano-LS-S1471/2022
22-IS-01474	EPI_ISL_15038627	hCoV-19/Belgium/Sciensano-LS-S1474/2022
22-IS-01488	EPI_ISL_15038626	hCoV-19/Belgium/Sciensano-LS-S1488/2022
22-IS-01536	EPI_ISL_15038622	hCoV-19/Belgium/Sciensano-LS-S1536/2022
22-IS-01537	EPI_ISL_17365681	hCoV-19/Belgium/Sciensano-LS-S1537/2022
22-IS-01549	EPI_ISL_15038621	hCoV-19/Belgium/Sciensano-LS-S1549/2022
22-IS-01550	EPI_ISL_15038604	hCoV-19/Belgium/Sciensano-LS-S1550/2022
22-IS-01558	EPI_ISL_15038603	hCoV-19/Belgium/Sciensano-LS-S1558/2022
22-IS-01561	EPI_ISL_17365682	hCoV-19/Belgium/Sciensano-LS-S1561/2022
22-IS-01562	EPI_ISL_15038620	hCoV-19/Belgium/Sciensano-LS-S1562/2022
22-IS-01564	EPI_ISL_15038600	hCoV-19/Belgium/Sciensano-LS-S1564/2022
22-IS-01565	EPI_ISL_15038602	hCoV-19/Belgium/Sciensano-LS-S1565/2022
22-IS-01566	EPI_ISL_15038619	hCoV-19/Belgium/Sciensano-LS-S1566/2022
22-IS-01569	EPI_ISL_17365683	hCoV-19/Belgium/Sciensano-LS-S1569/2022
22-IS-01570	EPI_ISL_17365684	hCoV-19/Belgium/Sciensano-LS-S1570/2022
22-IS-01571	EPI_ISL_17365685	hCoV-19/Belgium/Sciensano-LS-S1571/2022
22-IS-01572	EPI_ISL_15038618	hCoV-19/Belgium/Sciensano-LS-S1572/2022
22-IS-01574	EPI_ISL_15038601	hCoV-19/Belgium/Sciensano-LS-S1574/2022
22-IS-01587	EPI_ISL_15038625	hCoV-19/Belgium/Sciensano-LS-S1587/2022
22-IS-01592	EPI_ISL_15038605	hCoV-19/Belgium/Sciensano-LS-S1592/2022
22-IS-01593	EPI_ISL_15038624	hCoV-19/Belgium/Sciensano-LS-S1593/2022
22-IS-01595	EPI_ISL_15038623	hCoV-19/Belgium/Sciensano-LS-S1595/2022
22-IS-01627	EPI_ISL_17669671	hCoV-19/Belgium/Sciensano-LS-S1627/2022
22-IS-01633	EPI_ISL_17669672	hCoV-19/Belgium/Sciensano-LS-S1633/2022
22-IS-01641	EPI_ISL_17669673	hCoV-19/Belgium/Sciensano-LS-S1641/2022
22-IS-01645	EPI_ISL_17669674	hCoV-19/Belgium/Sciensano-LS-S1645/2022
22-IS-01648	EPI_ISL_17669675	hCoV-19/Belgium/Sciensano-LS-S1648/2022
22-IS-01649	EPI_ISL_17669676	hCoV-19/Belgium/Sciensano-LS-S1649/2022
22-IS-01652	EPI_ISL_17669677	hCoV-19/Belgium/Sciensano-LS-S1652/2022
22-IS-01653	EPI_ISL_17669678	hCoV-19/Belgium/Sciensano-LS-S1653/2022
22-IS-01654	EPI_ISL_17669679	hCoV-19/Belgium/Sciensano-LS-S1654/2022
22-IS-01660	EPI_ISL_17669680	hCoV-19/Belgium/Sciensano-LS-S1660/2022
22-IS-01661	EPI_ISL_17669681	hCoV-19/Belgium/Sciensano-LS-S1661/2022
22-IS-01662	EPI_ISL_17669682	hCoV-19/Belgium/Sciensano-LS-S1662/2022
22-IS-01663	EPI_ISL_17669683	hCoV-19/Belgium/Sciensano-LS-S1663/2022
22-IS-01664	EPI_ISL_17669684	hCoV-19/Belgium/Sciensano-LS-S1664/2022
22-IS-01665	EPI_ISL_17669685	hCoV-19/Belgium/Sciensano-LS-S1665/2022
22-IS-01667	EPI_ISL_17669686	hCoV-19/Belgium/Sciensano-LS-S1667/2022
22-IS-01668	EPI_ISL_17669687	hCoV-19/Belgium/Sciensano-LS-S1668/2022
22-IS-01669	EPI_ISL_17669688	hCoV-19/Belgium/Sciensano-LS-S1669/2022
22-IS-01673	EPI_ISL_17669689	hCoV-19/Belgium/Sciensano-LS-S1673/2022
22-IS-01674	EPI_ISL_17669690	hCoV-19/Belgium/Sciensano-LS-S1674/2022
22-IS-01675	EPI_ISL_17669691	hCoV-19/Belgium/Sciensano-LS-S1675/2022
22-IS-01677	EPI_ISL_17669692	hCoV-19/Belgium/Sciensano-LS-S1677/2022
22-IS-01678	EPI_ISL_17669693	hCoV-19/Belgium/Sciensano-LS-S1678/2022
22-IS-01679	EPI_ISL_17669694	hCoV-19/Belgium/Sciensano-LS-S1679/2022
22-IS-01680	EPI_ISL_17669695	hCoV-19/Belgium/Sciensano-LS-S1680/2022
22-IS-01684	EPI_ISL_17669696	hCoV-19/Belgium/Sciensano-LS-S1684/2022
22-IS-01685	EPI_ISL_17669697	hCoV-19/Belgium/Sciensano-LS-S1685/2022
22-IS-01690	EPI_ISL_17669698	hCoV-19/Belgium/Sciensano-LS-S1690/2022
22-IS-01718	EPI_ISL_17669699	hCoV-19/Belgium/Sciensano-LS-S1718/2022
22-IS-01720	EPI_ISL_17669700	hCoV-19/Belgium/Sciensano-LS-S1720/2022
22-IS-01721	EPI_ISL_17672780	hCoV-19/Belgium/Sciensano-LS-S1721/2022
22-IS-01723	EPI_ISL_17669701	hCoV-19/Belgium/Sciensano-LS-S1723/2022
22-IS-01726	EPI_ISL_17669702	hCoV-19/Belgium/Sciensano-LS-S1726/2022
22-IS-01727	EPI_ISL_17669703	hCoV-19/Belgium/Sciensano-LS-S1727/2022
22-IS-01728	EPI_ISL_17669704	hCoV-19/Belgium/Sciensano-LS-S1728/2022
22-IS-01729	EPI_ISL_17669705	hCoV-19/Belgium/Sciensano-LS-S1729/2022
22-IS-01739	EPI_ISL_17669706	hCoV-19/Belgium/Sciensano-LS-S1739/2022
22-IS-01741	EPI_ISL_17669707	hCoV-19/Belgium/Sciensano-LS-S1741/2022
22-IS-01750	EPI_ISL_17614669	hCoV-19/Belgium/Sciensano-LS-S1750/2022
22-IS-01756	EPI_ISL_17614670	hCoV-19/Belgium/Sciensano-LS-S1756/2022
22-IS-01757	EPI_ISL_17614671	hCoV-19/Belgium/Sciensano-LS-S1757/2022
22-IS-01758	EPI_ISL_17614672	hCoV-19/Belgium/Sciensano-LS-S1758/2022
22-IS-01760	EPI_ISL_17614673	hCoV-19/Belgium/Sciensano-LS-S1760/2022
22-IS-01761	EPI_ISL_17614674	hCoV-19/Belgium/Sciensano-LS-S1761/2022
22-IS-01762	EPI_ISL_17614675	hCoV-19/Belgium/Sciensano-LS-S1762/2022
22-IS-01770	EPI_ISL_17614676	hCoV-19/Belgium/Sciensano-LS-S1770/2022
22-IS-01771	EPI_ISL_17614677	hCoV-19/Belgium/Sciensano-LS-S1771/2022
22-IS-01772	EPI_ISL_17614678	hCoV-19/Belgium/Sciensano-LS-S1772/2022
22-IS-01774	EPI_ISL_17614679	hCoV-19/Belgium/Sciensano-LS-S1774/2022
22-IS-01784	EPI_ISL_17614680	hCoV-19/Belgium/Sciensano-LS-S1784/2022
22-IS-01785	EPI_ISL_17614681	hCoV-19/Belgium/Sciensano-LS-S1785/2022
22-IS-01786	EPI_ISL_17614682	hCoV-19/Belgium/Sciensano-LS-S1786/2022
22-IS-01787	EPI_ISL_17614683	hCoV-19/Belgium/Sciensano-LS-S1787/2022
22-IS-01790	EPI_ISL_17614684	hCoV-19/Belgium/Sciensano-LS-S1790/2022
22-IS-01794	EPI_ISL_17614685	hCoV-19/Belgium/Sciensano-LS-S1794/2022
22-IS-01795	EPI_ISL_17614686	hCoV-19/Belgium/Sciensano-LS-S1795/2022
22-IS-01796	EPI_ISL_17614687	hCoV-19/Belgium/Sciensano-LS-S1796/2022
22-IS-01797	EPI_ISL_17614688	hCoV-19/Belgium/Sciensano-LS-S1797/2022
22-IS-01799	EPI_ISL_17614689	hCoV-19/Belgium/Sciensano-LS-S1799/2022
22-IS-01800	EPI_ISL_17614690	hCoV-19/Belgium/Sciensano-LS-S1800/2022
22-IS-01801	EPI_ISL_17614691	hCoV-19/Belgium/Sciensano-LS-S1801/2022
22-IS-01802	EPI_ISL_17614692	hCoV-19/Belgium/Sciensano-LS-S1802/2022
22-IS-01803	EPI_ISL_17614693	hCoV-19/Belgium/Sciensano-LS-S1803/2022
22-IS-01804	EPI_ISL_17614694	hCoV-19/Belgium/Sciensano-LS-S1804/2022
22-IS-01805	EPI_ISL_17614695	hCoV-19/Belgium/Sciensano-LS-S1805/2022
22-IS-01806	EPI_ISL_17614696	hCoV-19/Belgium/Sciensano-LS-S1806/2022
22-IS-01815	EPI_ISL_17614697	hCoV-19/Belgium/Sciensano-LS-S1815/2022
22-IS-01820	EPI_ISL_17614698	hCoV-19/Belgium/Sciensano-LS-S1820/2022
22-IS-01822	EPI_ISL_17614699	hCoV-19/Belgium/Sciensano-LS-S1822/2022
22-IS-01825	EPI_ISL_17614700	hCoV-19/Belgium/Sciensano-LS-S1825/2022
22-IS-01852	EPI_ISL_17614701	hCoV-19/Belgium/Sciensano-LS-S1852/2022
22-IS-01853	EPI_ISL_17614702	hCoV-19/Belgium/Sciensano-LS-S1853/2022
22-IS-01856	EPI_ISL_17614703	hCoV-19/Belgium/Sciensano-LS-S1856/2022
22-IS-01857	EPI_ISL_17614704	hCoV-19/Belgium/Sciensano-LS-S1857/2022
22-IS-01858	EPI_ISL_17614705	hCoV-19/Belgium/Sciensano-LS-S1858/2022
22-IS-01859	EPI_ISL_17614706	hCoV-19/Belgium/Sciensano-LS-S1859/2022
22-IS-01860	EPI_ISL_17614707	hCoV-19/Belgium/Sciensano-LS-S1860/2022
22-IS-01861	EPI_ISL_17614708	hCoV-19/Belgium/Sciensano-LS-S1861/2022
22-IS-01865	EPI_ISL_17614709	hCoV-19/Belgium/Sciensano-LS-S1865/2022
22-IS-01866	EPI_ISL_17614710	hCoV-19/Belgium/Sciensano-LS-S1866/2022
22-IS-01870	EPI_ISL_17614711	hCoV-19/Belgium/Sciensano-LS-S1870/2022
22-IS-01872	EPI_ISL_17614712	hCoV-19/Belgium/Sciensano-LS-S1872/2022
22-IS-01873	EPI_ISL_17669666	hCoV-19/Belgium/Sciensano-LS-S1873/2022
22-IS-01893	EPI_ISL_17669667	hCoV-19/Belgium/Sciensano-LS-S1893/2022
22-IS-01894	EPI_ISL_17669668	hCoV-19/Belgium/Sciensano-LS-S1894/2022
22-IS-01902	EPI_ISL_17669669	hCoV-19/Belgium/Sciensano-LS-S1902/2022
22-IS-01904	EPI_ISL_17669670	hCoV-19/Belgium/Sciensano-LS-S1904/2022
22-IS-02014	EPI_ISL_16925179	hCoV-19/Belgium/Sciensano-LS-S2014/2022
22-IS-02016	EPI_ISL_16925180	hCoV-19/Belgium/Sciensano-LS-S2016/2022
22-IS-02017	EPI_ISL_16925181	hCoV-19/Belgium/Sciensano-LS-S2017/2022
22-IS-02023	EPI_ISL_16925182	hCoV-19/Belgium/Sciensano-LS-S2023/2022
22-IS-02024	EPI_ISL_16925183	hCoV-19/Belgium/Sciensano-LS-S2024/2022
22-IS-02028	EPI_ISL_16925184	hCoV-19/Belgium/Sciensano-LS-S2028/2022
22-IS-02029	EPI_ISL_16925185	hCoV-19/Belgium/Sciensano-LS-S2029/2022
22-IS-02036	EPI_ISL_16925186	hCoV-19/Belgium/Sciensano-LS-S2036/2022
22-IS-02042	EPI_ISL_16925187	hCoV-19/Belgium/Sciensano-LS-S2042/2022
22-IS-02043	EPI_ISL_16925188	hCoV-19/Belgium/Sciensano-LS-S2043/2022
22-IS-02053	EPI_ISL_16925189	hCoV-19/Belgium/Sciensano-LS-S2053/2022
22-IS-02054	EPI_ISL_16925190	hCoV-19/Belgium/Sciensano-LS-S2054/2022
22-IS-02055	EPI_ISL_16925191	hCoV-19/Belgium/Sciensano-LS-S2055/2022
22-IS-02056	EPI_ISL_16925192	hCoV-19/Belgium/Sciensano-LS-S2056/2022
22-IS-02062	EPI_ISL_16925193	hCoV-19/Belgium/Sciensano-LS-S2062/2022
22-IS-02063	EPI_ISL_16925194	hCoV-19/Belgium/Sciensano-LS-S2063/2022
22-IS-02064	EPI_ISL_16925195	hCoV-19/Belgium/Sciensano-LS-S2064/2022
22-IS-02088	EPI_ISL_16925196	hCoV-19/Belgium/Sciensano-LS-S2088/2022
22-IS-02089	EPI_ISL_16925197	hCoV-19/Belgium/Sciensano-LS-S2089/2022
22-IS-02092	EPI_ISL_16925198	hCoV-19/Belgium/Sciensano-LS-S2092/2022
22-IS-02132	EPI_ISL_16925199	hCoV-19/Belgium/Sciensano-LS-S2132/2022
22-IS-02136	EPI_ISL_16925200	hCoV-19/Belgium/Sciensano-LS-S2136/2022
22-IS-02137	EPI_ISL_16925201	hCoV-19/Belgium/Sciensano-LS-S2137/2022
22-IS-02140	EPI_ISL_16925202	hCoV-19/Belgium/Sciensano-LS-S2140/2022
22-IS-02144	EPI_ISL_16925203	hCoV-19/Belgium/Sciensano-LS-S2144/2022
22-IS-02145	EPI_ISL_16925204	hCoV-19/Belgium/Sciensano-LS-S2145/2022
22-IS-02146	EPI_ISL_16925205	hCoV-19/Belgium/Sciensano-LS-S2146/2022
22-IS-02147	EPI_ISL_16925206	hCoV-19/Belgium/Sciensano-LS-S2147/2022
22-IS-02193	EPI_ISL_16942000	hCoV-19/Belgium/Sciensano-LS-S2193/2022
22-IS-02194	EPI_ISL_16942001	hCoV-19/Belgium/Sciensano-LS-S2194/2022
22-IS-02195	EPI_ISL_16942002	hCoV-19/Belgium/Sciensano-LS-S2195/2022
22-IS-02197	EPI_ISL_16942003	hCoV-19/Belgium/Sciensano-LS-S2197/2022
22-IS-02200	EPI_ISL_16942004	hCoV-19/Belgium/Sciensano-LS-S2200/2022
22-IS-02216	EPI_ISL_16942005	hCoV-19/Belgium/Sciensano-LS-S2216/2022
22-IS-02299	EPI_ISL_16941992	hCoV-19/Belgium/Sciensano-LS-S2299/2022
22-IS-02300	EPI_ISL_16941993	hCoV-19/Belgium/Sciensano-LS-S2300/2022
22-IS-02302	EPI_ISL_16941994	hCoV-19/Belgium/Sciensano-LS-S2302/2022
22-IS-02312	EPI_ISL_16941995	hCoV-19/Belgium/Sciensano-LS-S2312/2022
22-IS-02350	EPI_ISL_16942006	hCoV-19/Belgium/Sciensano-LS-S2350/2022
22-IS-02368	EPI_ISL_16941964	hCoV-19/Belgium/Sciensano-LS-S2368/2022
22-IS-02370	EPI_ISL_16941965	hCoV-19/Belgium/Sciensano-LS-S2370/2022
22-IS-02372	EPI_ISL_16941966	hCoV-19/Belgium/Sciensano-LS-S2372/2022
22-IS-02373	EPI_ISL_16941967	hCoV-19/Belgium/Sciensano-LS-S2373/2022
22-IS-02374	EPI_ISL_16941968	hCoV-19/Belgium/Sciensano-LS-S2374/2022
22-IS-02378	EPI_ISL_16941969	hCoV-19/Belgium/Sciensano-LS-S2378/2022
22-IS-02383	EPI_ISL_16941970	hCoV-19/Belgium/Sciensano-LS-S2383/2022
22-IS-02384	EPI_ISL_16941971	hCoV-19/Belgium/Sciensano-LS-S2384/2022
22-IS-02385	EPI_ISL_16941972	hCoV-19/Belgium/Sciensano-LS-S2385/2022
22-IS-02388	EPI_ISL_16941973	hCoV-19/Belgium/Sciensano-LS-S2388/2022
22-IS-02393	EPI_ISL_16941974	hCoV-19/Belgium/Sciensano-LS-S2393/2022
22-IS-02394	EPI_ISL_16941975	hCoV-19/Belgium/Sciensano-LS-S2394/2022
22-IS-02413	EPI_ISL_16941976	hCoV-19/Belgium/Sciensano-LS-S2413/2022
22-IS-02427	EPI_ISL_16941996	hCoV-19/Belgium/Sciensano-LS-S2427/2022
22-IS-02434	EPI_ISL_16942007	hCoV-19/Belgium/Sciensano-LS-S2434/2022
22-IS-02438	EPI_ISL_16942008	hCoV-19/Belgium/Sciensano-LS-S2438/2022
22-IS-02442	EPI_ISL_16942009	hCoV-19/Belgium/Sciensano-LS-S2442/2022
22-IS-02484	EPI_ISL_16941997	hCoV-19/Belgium/Sciensano-LS-S2484/2022
22-IS-02507	EPI_ISL_16941998	hCoV-19/Belgium/Sciensano-LS-S2507/2022
22-IS-02554	EPI_ISL_16941999	hCoV-19/Belgium/Sciensano-LS-S2554/2022
22-IS-02566	EPI_ISL_16941977	hCoV-19/Belgium/Sciensano-LS-S2566/2022
22-IS-02571	EPI_ISL_16941978	hCoV-19/Belgium/Sciensano-LS-S2571/2022
22-IS-02585	EPI_ISL_16941979	hCoV-19/Belgium/Sciensano-LS-S2585/2022
22-IS-02586	EPI_ISL_16941980	hCoV-19/Belgium/Sciensano-LS-S2586/2022
22-IS-02588	EPI_ISL_16941981	hCoV-19/Belgium/Sciensano-LS-S2588/2022
22-IS-02589	EPI_ISL_16941982	hCoV-19/Belgium/Sciensano-LS-S2589/2022
22-IS-02592	EPI_ISL_16941983	hCoV-19/Belgium/Sciensano-LS-S2592/2022
22-IS-02594	EPI_ISL_16941984	hCoV-19/Belgium/Sciensano-LS-S2594/2022
22-IS-02595	EPI_ISL_16941985	hCoV-19/Belgium/Sciensano-LS-S2595/2022
22-IS-02596	EPI_ISL_16941986	hCoV-19/Belgium/Sciensano-LS-S2596/2022
22-IS-02598	EPI_ISL_16941987	hCoV-19/Belgium/Sciensano-LS-S2598/2022
22-IS-02601	EPI_ISL_16941988	hCoV-19/Belgium/Sciensano-LS-S2601/2022
22-IS-02602	EPI_ISL_16941989	hCoV-19/Belgium/Sciensano-LS-S2602/2022
22-IS-02603	EPI_ISL_16941990	hCoV-19/Belgium/Sciensano-LS-S2603/2022
22-IS-02604	EPI_ISL_16941991	hCoV-19/Belgium/Sciensano-LS-S2604/2022
22-IS-02619	EPI_ISL_17318670	hCoV-19/Belgium/Sciensano-LS-S2619/2022
22-IS-02621	EPI_ISL_17318671	hCoV-19/Belgium/Sciensano-LS-S2621/2022
22-IS-02623	EPI_ISL_17318672	hCoV-19/Belgium/Sciensano-LS-S2623/2022
22-IS-02635	EPI_ISL_17318673	hCoV-19/Belgium/Sciensano-LS-S2635/2022
22-IS-02641	EPI_ISL_17318674	hCoV-19/Belgium/Sciensano-LS-S2641/2022
22-IS-02675	EPI_ISL_17318675	hCoV-19/Belgium/Sciensano-LS-S2675/2022
22-IS-02696	EPI_ISL_17318676	hCoV-19/Belgium/Sciensano-LS-S2696/2022
22-IS-02704	EPI_ISL_17318677	hCoV-19/Belgium/Sciensano-LS-S2704/2022
23-IS-00033	EPI_ISL_17318678	hCoV-19/Belgium/Sciensano-LS-S0033-23/2022
23-IS-00044	EPI_ISL_17318679	hCoV-19/Belgium/Sciensano-LS-S0044-23/2022
23-IS-00054	EPI_ISL_17318680	hCoV-19/Belgium/Sciensano-LS-S0054-23/2022
23-IS-00056	EPI_ISL_17318681	hCoV-19/Belgium/Sciensano-LS-S0056-23/2022
23-IS-00059	EPI_ISL_17318682	hCoV-19/Belgium/Sciensano-LS-S0059-23/2022
23-IS-00069	EPI_ISL_17318683	hCoV-19/Belgium/Sciensano-LS-S0069-23/2022
23-IS-00070	EPI_ISL_17318684	hCoV-19/Belgium/Sciensano-LS-S0070-23/2022
23-IS-00076	EPI_ISL_17318685	hCoV-19/Belgium/Sciensano-LS-S0076-23/2022
23-IS-00077	EPI_ISL_17318686	hCoV-19/Belgium/Sciensano-LS-S0077-23/2022
23-IS-00083	EPI_ISL_17318687	hCoV-19/Belgium/Sciensano-LS-S0083-23/2022
23-IS-00088	EPI_ISL_17318688	hCoV-19/Belgium/Sciensano-LS-S0088-23/2022
23-IS-00093	EPI_ISL_17318689	hCoV-19/Belgium/Sciensano-LS-S0093-23/2022
23-IS-00095	EPI_ISL_17318690	hCoV-19/Belgium/Sciensano-LS-S0095-23/2022
23-IS-00106	EPI_ISL_17318691	hCoV-19/Belgium/Sciensano-LS-S0106-23/2022
23-IS-00107	EPI_ISL_17318692	hCoV-19/Belgium/Sciensano-LS-S0107-23/2022
23-IS-00108	EPI_ISL_17318693	hCoV-19/Belgium/Sciensano-LS-S0108-23/2022
23-IS-00109	EPI_ISL_17318694	hCoV-19/Belgium/Sciensano-LS-S0109-23/2022
23-IS-00112	EPI_ISL_17318695	hCoV-19/Belgium/Sciensano-LS-S0112-23/2022
23-IS-00119	EPI_ISL_17318696	hCoV-19/Belgium/Sciensano-LS-S0119-23/2022
23-IS-00120	EPI_ISL_17318697	hCoV-19/Belgium/Sciensano-LS-S0120-23/2022
23-IS-00121	EPI_ISL_17318698	hCoV-19/Belgium/Sciensano-LS-S0121-23/2022
23-IS-00125	EPI_ISL_17318699	hCoV-19/Belgium/Sciensano-LS-S0125-23/2022
23-IS-00126	EPI_ISL_17318700	hCoV-19/Belgium/Sciensano-LS-S0126-23/2022
23-IS-00127	EPI_ISL_17318701	hCoV-19/Belgium/Sciensano-LS-S0127-23/2022
23-IS-00128	EPI_ISL_17318702	hCoV-19/Belgium/Sciensano-LS-S0128-23/2022
23-IS-00129	EPI_ISL_17318703	hCoV-19/Belgium/Sciensano-LS-S0129-23/2022
23-IS-00131	EPI_ISL_17318704	hCoV-19/Belgium/Sciensano-LS-S0131-23/2022
23-IS-00134	EPI_ISL_17318705	hCoV-19/Belgium/Sciensano-LS-S0134-23/2022
23-IS-00144	EPI_ISL_17318706	hCoV-19/Belgium/Sciensano-LS-S0144-23/2022
23-IS-00145	EPI_ISL_17318707	hCoV-19/Belgium/Sciensano-LS-S0145-23/2022
23-IS-00146	EPI_ISL_17318708	hCoV-19/Belgium/Sciensano-LS-S0146-23/2022
23-IS-00154	EPI_ISL_17318709	hCoV-19/Belgium/Sciensano-LS-S0154-23/2022
23-IS-00155	EPI_ISL_17318710	hCoV-19/Belgium/Sciensano-LS-S0155-23/2022
23-IS-00159	EPI_ISL_17318711	hCoV-19/Belgium/Sciensano-LS-S0159-23/2022
23-IS-00161	EPI_ISL_17275850	hCoV-19/Belgium/Sciensano-LS-S0161-23/2022
23-IS-00164	EPI_ISL_17275876	hCoV-19/Belgium/Sciensano-LS-S0164-23/2022
23-IS-00165	EPI_ISL_17287515	hCoV-19/Belgium/Sciensano-LS-S0165-23/2022
23-IS-00166	EPI_ISL_17275854	hCoV-19/Belgium/Sciensano-LS-S0166-23/2022
23-IS-00167	EPI_ISL_17287516	hCoV-19/Belgium/Sciensano-LS-S0167-23/2022
23-IS-00168	EPI_ISL_17275855	hCoV-19/Belgium/Sciensano-LS-S0168-23/2022
23-IS-00170	EPI_ISL_17287518	hCoV-19/Belgium/Sciensano-LS-S0170-23/2022
23-IS-00171	EPI_ISL_17275877	hCoV-19/Belgium/Sciensano-LS-S0171-23/2022
23-IS-00178	EPI_ISL_17287514	hCoV-19/Belgium/Sciensano-LS-S0178-23/2022
23-IS-00184	EPI_ISL_17275874	hCoV-19/Belgium/Sciensano-LS-S0184-23/2022
23-IS-00252	EPI_ISL_17275856	hCoV-19/Belgium/Sciensano-LS-S0252-23/2022
23-IS-00311	EPI_ISL_17275852	hCoV-19/Belgium/Sciensano-LS-S0311-23/2022
23-IS-00312	EPI_ISL_17275875	hCoV-19/Belgium/Sciensano-LS-S0312-23/2022
23-IS-00343	EPI_ISL_17275871	hCoV-19/Belgium/Sciensano-LS-S0343-23/2022
23-IS-00355	EPI_ISL_17275873	hCoV-19/Belgium/Sciensano-LS-S0355-23/2022
23-IS-00358	EPI_ISL_17287517	hCoV-19/Belgium/Sciensano-LS-S0358-23/2022
23-IS-00400	EPI_ISL_17275857	hCoV-19/Belgium/Sciensano-LS-S0400-23/2022
23-IS-00401	EPI_ISL_17275865	hCoV-19/Belgium/Sciensano-LS-S0401-23/2022
23-IS-00403	EPI_ISL_17275858	hCoV-19/Belgium/Sciensano-LS-S0403-23/2022
23-IS-00475	EPI_ISL_17275866	hCoV-19/Belgium/Sciensano-LS-S0475-23/2022
23-IS-00538	EPI_ISL_17275860	hCoV-19/Belgium/Sciensano-LS-S0538-23/2022
23-IS-00539	EPI_ISL_17275870	hCoV-19/Belgium/Sciensano-LS-S0539-23/2022
23-IS-00540	EPI_ISL_17275862	hCoV-19/Belgium/Sciensano-LS-S0540-23/2022
23-IS-00541	EPI_ISL_17275867	hCoV-19/Belgium/Sciensano-LS-S0541-23/2022
23-IS-00546	EPI_ISL_17275863	hCoV-19/Belgium/Sciensano-LS-S0546-23/2022
23-IS-00549	EPI_ISL_17275851	hCoV-19/Belgium/Sciensano-LS-S0549-23/2022
23-IS-00554	EPI_ISL_17275864	hCoV-19/Belgium/Sciensano-LS-S0554-23/2022
23-IS-00556	EPI_ISL_17275868	hCoV-19/Belgium/Sciensano-LS-S0556-23/2022
23-IS-00557	EPI_ISL_17275853	hCoV-19/Belgium/Sciensano-LS-S0557-23/2022
23-IS-00558	EPI_ISL_17275869	hCoV-19/Belgium/Sciensano-LS-S0558-23/2022
23-IS-00559	EPI_ISL_17367451	hCoV-19/Belgium/Sciensano-LS-S0559-23/2022
23-IS-00560	EPI_ISL_17367452	hCoV-19/Belgium/Sciensano-LS-S0560-23/2022
23-IS-00567	EPI_ISL_17367453	hCoV-19/Belgium/Sciensano-LS-S0567-23/2022
23-IS-00571	EPI_ISL_17367454	hCoV-19/Belgium/Sciensano-LS-S0571-23/2022
23-IS-00579	EPI_ISL_17367455	hCoV-19/Belgium/Sciensano-LS-S0579-23/2022
23-IS-00583	EPI_ISL_17367456	hCoV-19/Belgium/Sciensano-LS-S0583-23/2022
23-IS-00590	EPI_ISL_17367457	hCoV-19/Belgium/Sciensano-LS-S0590-23/2022
23-IS-00591	EPI_ISL_17367458	hCoV-19/Belgium/Sciensano-LS-S0591-23/2022
23-IS-00592	EPI_ISL_17367459	hCoV-19/Belgium/Sciensano-LS-S0592-23/2022
23-IS-00593	EPI_ISL_17367460	hCoV-19/Belgium/Sciensano-LS-S0593-23/2022
23-IS-00632	EPI_ISL_17367461	hCoV-19/Belgium/Sciensano-LS-S0632-23/2022
23-IS-00642	EPI_ISL_17367462	hCoV-19/Belgium/Sciensano-LS-S0642-23/2022
23-IS-00659	EPI_ISL_17367463	hCoV-19/Belgium/Sciensano-LS-S0659-23/2022
23-IS-00669	EPI_ISL_17367464	hCoV-19/Belgium/Sciensano-LS-S00669-23/2022
23-IS-00677	EPI_ISL_17367465	hCoV-19/Belgium/Sciensano-LS-S0677-23/2022
23-IS-00693	EPI_ISL_17367466	hCoV-19/Belgium/Sciensano-LS-S0693-23/2022
23-IS-00702	EPI_ISL_17367467	hCoV-19/Belgium/Sciensano-LS-S0702-23/2022
23-IS-00703	EPI_ISL_17367468	hCoV-19/Belgium/Sciensano-LS-S0703-23/2022
23-IS-00704	EPI_ISL_17367469	hCoV-19/Belgium/Sciensano-LS-S0704-23/2022
23-IS-00705	EPI_ISL_17367470	hCoV-19/Belgium/Sciensano-LS-S0705-23/2022
23-IS-00713	EPI_ISL_17367471	hCoV-19/Belgium/Sciensano-LS-S0713-23/2022
23-IS-00714	EPI_ISL_17367472	hCoV-19/Belgium/Sciensano-LS-S0714-23/2022
23-IS-00723	EPI_ISL_17367473	hCoV-19/Belgium/Sciensano-LS-S0723-23/2022
23-IS-00724	EPI_ISL_17367474	hCoV-19/Belgium/Sciensano-LS-S0724-23/2022
23-IS-00725	EPI_ISL_17367475	hCoV-19/Belgium/Sciensano-LS-S0725-23/2022
23-IS-00733	EPI_ISL_17367476	hCoV-19/Belgium/Sciensano-LS-S0733-23/2022
23-IS-00736	EPI_ISL_17367477	hCoV-19/Belgium/Sciensano-LS-S0736-23/2022
23-IS-00737	EPI_ISL_17367478	hCoV-19/Belgium/Sciensano-LS-S0737-23/2022
23-IS-00743	EPI_ISL_17367479	hCoV-19/Belgium/Sciensano-LS-S0743-23/2022
23-IS-00744	EPI_ISL_17367480	hCoV-19/Belgium/Sciensano-LS-S0744-23/2022
23-IS-00776	EPI_ISL_17367481	hCoV-19/Belgium/Sciensano-LS-S0776-23/2022
23-IS-00779	EPI_ISL_17367482	hCoV-19/Belgium/Sciensano-LS-S0779-23/2022
23-IS-00790	EPI_ISL_17367483	hCoV-19/Belgium/Sciensano-LS-S0790-23/2022
23-IS-00791	EPI_ISL_17367484	hCoV-19/Belgium/Sciensano-LS-S0791-23/2022
23-IS-00792	EPI_ISL_17367485	hCoV-19/Belgium/Sciensano-LS-S0792-23/2022
23-IS-00794	EPI_ISL_17367486	hCoV-19/Belgium/Sciensano-LS-S0794-23/2022
23-IS-00852	EPI_ISL_17367488	hCoV-19/Belgium/Sciensano-LS-S0852-23/2022
23-IS-00865	EPI_ISL_17367489	hCoV-19/Belgium/Sciensano-LS-S0865-23/2022
